# Supplementary material for: Is the effectiveness of policy-driven mitigation measures on carabid populations driven by landscape and farmland heterogeneity? Applying a modelling approach in the Dutch agroecosystems
Source: PLoS One. 2022 Dec 27;17(12):e0279639. doi: 10.1371/journal.pone.0279639 (PMC9794068; doi:10.1371/journal.pone.0279639)
Supplement: S3 Appendix — (ZIP) [file pone.0279639.s003.zip]

Archive with 8 entries (7 files):
- ALMaSS_configuration_files/
- ALMaSS_configuration_files/additional_information.xlsx
- ALMaSS_configuration_files/TIALMaSSConfig_B0_highAR.cfg
- ALMaSS_configuration_files/TIALMaSSConfig_B0_lowAR.cfg
- ALMaSS_configuration_files/TIALMaSSConfig_B2_highAR.cfg
- ALMaSS_configuration_files/TIALMaSSConfig_B2_lowAR.cfg
- ALMaSS_configuration_files/TIALMaSSConfig_B3_highAR.cfg
- ALMaSS_configuration_files/TIALMaSSConfig_B3_lowAR.cfg
