# Supplementary material for: Is the effectiveness of policy-driven mitigation measures on carabid populations driven by landscape and farmland heterogeneity? Applying a modelling approach in the Dutch agroecosystems
Source: PLoS One. 2022 Dec 27;17(12):e0279639. doi: 10.1371/journal.pone.0279639 (PMC9794068; doi:10.1371/journal.pone.0279639)
Supplement: S3 Appendix — (ZIP) [file pone.0279639.s003.zip › ALMaSS_configuration_files/additional_information.xlsx]

## Sheet: Sheet1
Additional information for configuration files
HighAR - high application rate of 41.79 (for DT50 = 1.3 day); LowAR - low application rate of 1.22 (for DT50 = 25 days)
Description of scenarios
Scenario	Drift reduction [%]	Level of insecticides toxicity	Field boundaries [ON/OFF]	% of fields with margins
B0A	50	H	OFF	50
B2A	50	M	OFF	50
B3A	50	L	OFF	50
B0B	50	H	ON	50
B2B	50	M	ON	50
B3B	50	L	ON	50
B4	90	L	ON	50
Configuration files for scenarios A and B differ only in terms of input landscape files (landscape.lsb, PolyRef.txt, and FarmRef.txt).
Levels of insecticides toxicity used in scenarios tested for beetles
Level of toxicity	Beetles
	Field mortality rate m (LR) [%]	Timespan of test d [days]	Daily probability of mortality p [1]
High (H)	90	7	0.28
Medium (M)	50	7	0.09
Low (L)	25	7	0.04
[1] p = 1 – (1-m)^(1/d); e.g. for high toxicity level insecticides it is: 1 – (0.1)^(1/7) = 0.28
