# Supplementary material for: Is the effectiveness of policy-driven mitigation measures on carabid populations driven by landscape and farmland heterogeneity? Applying a modelling approach in the Dutch agroecosystems
Source: PLoS One. 2022 Dec 27;17(12):e0279639. doi: 10.1371/journal.pone.0279639 (PMC9794068; doi:10.1371/journal.pone.0279639)
Supplement: S3 Appendix — (ZIP) [file pone.0279639.s003.zip › ALMaSS_configuration_files/TIALMaSSConfig_B0_lowAR.cfg]

#
# ALMaSS Configuration File.cfg
#
#------------------------------------------------------------------------------
# Standard run settings for use with previously generated landscapes
#MAP_DUMP_ENABLE (bool)           = true
#MAP_CIPEMAKER_ENABLE (bool)	  = true # Enable to make newlandscapes
#MAP_DUMP_EXIT (bool)             = true
#MAP_ART_HEDGEBANKS (bool)        = true

#MAP_LE_BORDERS (bool)            = true
#MAP_LE_BORDERSTYPE (int) 	 = 160
#MAP_LE_BORDER_CHANCE (int)       = 25
#MAP_LE_BORDER_WIDTH (int)        = 10

#MAP_LE_UNSPRAYEDMARGINS (bool)   = true
#MAP_LE_UMARGIN_CHANCE (int)      = 100
#MAP_UMARGINWIDTH (int)           = 20

G_ANIMATE (bool) 		   	= true

MAP_CHAMELEON_REPLACE_NUM (int) 	= 160  # 58 = Mown grass   160 = FieldBoundary  33 = PermanentSetaside

#------------------------------------------------------------------------------
# Map settings

MAP_MAP_FILE (string)              	= "landscape.lsb"
MAP_POLY_FILE (string)             	= "PolyRef.txt"
MAP_FARMREF_FILE (string)          	= "FarmRef.txt"

#---------------------------------------------------------------------------------------------
# Weather & vegetation

MAP_WEATHER_FILE (string)          	= "debilt_weather_1998_2017.pre"
MAP_CROPCURVES_FILE (string)       	= "curves_13092018.pre"

#-----------------------------------------------------------------------------
# Crop settings

FARM_FIXED_CROP_ENABLE (bool) = false
FARM_FIXED_CROP_TYPE (int) = 855  #855 NL Winter Wheat, 852 NL Maize, 850 NL Beet
FARM_CATTLE_VEG_REDUCE (float) = 5.0
FARM_CATTLE_VEG_REDUCE_LOW (float) = 2.5

FARM_ENABLE_CROP_ROTATION (bool) = true
FARM_FIXED_ROTATION_ENABLE (bool) = false
FARM_FIXED_ROTATION_FARMS_ASYNC (bool) = false
FARM_FIXED_ROTATION_FARMTYPE (int) = 0
# Combination for mono-crop: true, true/false, true/false, true/false,
# Combination for normal field rotation: false, true, false, false
# Combination for farm rotation: false, true, true, true
# Combination for landscape rotation: false, true, true, false

#-------------------------------------------------------------------------------
# Pesticide application

PEST_ENABLE_PESTICIDE_ENGINE (bool) = true
# Setting values for cereals
PEST_WINTERWHEAT_ON (bool) = true
PEST_WWINSECTONEDAY (int) = 20
PEST_WWINSECTONEMONTH (int) = 4
PEST_SPRINGBARLEY_ON (bool) = true
PEST_SBINSECTONEDAY (int) = 15
PEST_SBINSECTONEMONTH (int) = 5

# Setting values for cabbage
PEST_CABBAGE_ON (bool) = true
PEST_CABINSECTONEDAY (int) = 1
PEST_CABINSECTONEMONTH (int) = 7
PEST_PRODUCT_TWO_AMOUNT (float) = 0.73

# Setting values for tulips / potatoes / beets
PEST_TULIPS_ON (bool) = true
PEST_TUINSECTONEDAY (int) = 15
PEST_TUINSECTONEMONTH (int) = 3
PEST_POTATOES_ON (bool) = true
PEST_POTINSECTONEDAY (int) = 1
PEST_POTINSECTONEMONTH (int) = 6

#Setting general pesticide parameters
PEST_PRODUCT_ONE_AMOUNT (float) = 1.22
PESTICIDETESTYPE (int) = 0 # Type of pesticide. 0 stands for acute effects (see landscape.h, line 67)
PEST_PROCTAPPLICSTARTYEAR (int) = 1  # First year of product application
PEST_PROCTAPPLICENDYEAR (int) = 30 # Last year of product application
PEST_AI_HALF_LIFE (float) = 25 	# Taken as a mean of values 63 (lambda-Cyhalothrin), 30 (indoxacarb), 5 (thiacloprid)
PEST_DIFFUSION_GRID_COUNT (int) = 12 # this turns on spray drift for a max of 12 metres from the edge of the spray point. Resolution is 4x4m

#-------------------------------------------------------------------------------
# Resulting outputs

G_AOROUTPUT_USED (bool) = true # this turns on the file creation (summary of occupancy at certain day in year)
G_AORSOUTPUT_INTERVAL (int) = 1	# The interval in years between ripley probes summary
G_AOROUTPUT_DAY (int) = 59	# The day in the year to run the summary
G_AOROUTPUT_FIRSTYEAR (int) = 1
G_RIPLEYSOUTPUT_USED (bool)             = true # do we make ripley probes?
G_RIPLEYSOUTPUT_INTERVAL (int)             = 1 # The interval in years between ripley probes
G_RIPLEYSOUTPUT_DAY (int)             = 59 # The day in the year to run the ripley probe  59 = 1st March
G_RIPLEYSOUTPUT_FIRSTYEAR (int)         = 0 # the first year we should count (zero based)
G_RIPLEYSOUTPUT_FILENAME (string)         = "RipleysOutput.txt"

#---------------------------------------------------------------------------------


#------------------------------------------------------------------------------------------------
#                                 BEETLES
#------------------------------------------------------------------------------------------------

BEM_STARTNO (int)				= 200000
BEM_MAXDAILYMOVEMENT (int)			= 14	# as default

# Mortalities due to farm operations
BEM_STRIGLINGMORT (float) = 0.250 # as default
BEM_HARVESTMORT (float) = 0.290	# as default
BEM_EGGSOILMORT (float) = 0.500	# as default
BEM_LARVAESOILMORT (float) = 0.500	# as default
BEM_PUPAESOILMORT (float) = 0.500	# as default
BEM_ADULTSOILMORT (float) = 0.270	# as default

# Mortalities due to insecticide spraying with InsecticideTreat
BEM_EGGINSECTICIDEMORT (float) = 0.0	# as default
BEM_LARVAEINSECTICIDEMORT (float) = 0.0	# default is 0.800 but we don't want to have any insecticide mortalities before year 10
BEM_PUPAEINSECTICIDEMORT (float) = 0.0	# default is 0.800 but we don't want to have any insecticide mortalities before year 10
BEM_ADULTINSECTICIDEMORT (float) = 0.0	# default is 0.800 but we don't want to have any insecticide mortalities before year 10


# Settings for pesticide engine (ProductApplication)
BEM_ADPPPELIMIATIONRATE (float) = 0.0	# Pesticide body burden is multiplied by this daily
BEM_ADPPPTHRESHOLD (float) = 1.0	# Adult PPP threshold for effect
# THIS IS HIGH TOXICITY SCENARIO
BEM_ADPPPEFFECTPROB (float) = 0.28	# The probability of daily effect per day on threshold excedence

BEM_PUPALPPPEFFECTPROBDECAY (float) = 0.0	# The probability of daily effect per day on threshold excedence
BEM_PUPALPPPELIMIATIONRATE (float) = 0.0	# Pesticide body burden is multiplied by this daily
BEM_PUPALPPPTHRESHOLD (float) = 1.0	# Adult PPP threshold for effect
# THIS IS HIGH TOXICITY SCENARIO
BEM_PUPALPPPEFFECTPROB (float) = 0.28	# The probability of daily effect per day on threshold excedence

BEM_LARVALPPPEFFECTPROBDECAY (float) = 0.0	# The probability of daily effect per day on threshold excedence
BEM_LARVALPPPELIMIATIONRATE (float) = 0.0	# Pesticide body burden is multiplied by this daily
BEM_LARVALPPPTHRESHOLD (float) = 1.0	# Adult PPP threshold for effect
# THIS IS HIGH TOXICITY SCENARIO
BEM_LARVALPPPEFFECTPROB (float) = 0.28	# The probability of daily effect per day on threshold excedence
BEM_ADPPPEFFECTPROBDECAY (float) = 0.0	# The probability of daily effect per day on threshold excedence

# Special Bembidion adult output definition parameters
BEM_SAVEPESTMORTLOC (bool) 	= false # Save the pesticide mortality location or not?
BEM_SAVEINFIELDLOC (bool) 	= false # Save numbers in-field, in-crop and off-crop - needs a crop to check
BEM_INCROPREF (int) 		= 603 # Reference number for the treated crop (603 = WWheatPTreatment)
BEM_INCROPREFINTERVAL (int) 	= 1 # Interval of time to record in-field, off-field, in-crop locations. Works together with BEM_INCROPREFSTARTDAY
BEM_INCROPREFSTARTDAY (int) 	= -2 # Start day in year to record in-field locations

#---------------------------------------------------------------------------------
