# Supplementary material for: Is the effectiveness of policy-driven mitigation measures on carabid populations driven by landscape and farmland heterogeneity? Applying a modelling approach in the Dutch agroecosystems
Source: PLoS One. 2022 Dec 27;17(12):e0279639. doi: 10.1371/journal.pone.0279639 (PMC9794068; doi:10.1371/journal.pone.0279639)
Supplement: S1 File — (XLSX) [file pone.0279639.s005.xlsx]

## Sheet: Metadata
Supplementary Data File 1
Results of beetle simulations for 10 Dutch study areas for DT50 = 25 days (basic application rate of 1.22) supporting the finding in the study Ziółkowska et al. "Is the effectiveness of policy-driven mitigation measures on carabid populations driven by landscape and farmland heterogeneity? Applying a modelling approach in the Dutch agroecosystems"
Results for each scenario are placed in separate sheets of the workbook.
Description of columns
Column name	Description
Year	Year of the simulation.
Day	Day of the simulation for measuring simulation endpoints (day 59 = March 1st in this case).
Mean overall density	Mean overall beetle population density (i.e., total number of adult female beetles divided by the landscape area, i.e. 100 km2) across 10 replicates.
Mean no of occupied cells	Mean number of cells of 50x50m occupied by adult female beetles (out of 40000) across 10 replicates.
Mean abundance	Mean beetle abundance (mean density of adult females in the occupied areas) across 10 replicates.
Mean occupancy	Mean beetle occupancy (i.e., beetle distribution defined as proportion of grid cells in the landscape with at least 100 adult female beetles) across 10 replicates.
Levels of insecticides toxicity used in scenarios tested for beetles
Level of toxicity	Beetles
	Field mortality rate m (LR) [%]	Timespan of test d [days]	Daily probability of mortality p [1]
High (H)	90	7	0.28
Medium (M)	50	7	0.09
Low (L)	25	7	0.04
[1] p = 1 – (1-m)^(1/d); e.g. for high toxicity level insecticides it is: 1 – (0.1)^(1/7) = 0.28
Description of scenarios
Scenario	Drift reduction [%]	Level of insecticides toxicity	Field boundaries [ON/OFF]	% of fields with margins
B0A	50	H	OFF	50
B2A	50	M	OFF	50
B3A	50	L	OFF	50
B0B	50	H	ON	50
B2B	50	M	ON	50
B3B	50	L	ON	50
B4	90	L	ON	50

## Sheet: B0A
Year	Day	Study area 1				Study area 2				Study area 3				Study area 4				Study area 5				Study area 6				Study area 7				Study area 8				Study area 9				Study area 10
		Mean overall density	Mean no of occupied cells	Mean abundance	Mean occupancy	Mean overall density	Mean no of occupied cells	Mean abundance	Mean occupancy	Mean overall density	Mean no of occupied cells	Mean abundance	Mean occupancy	Mean overall density	Mean no of occupied cells	Mean abundance	Mean occupancy	Mean overall density	Mean no of occupied cells	Mean abundance	Mean occupancy	Mean overall density	Mean no of occupied cells	Mean abundance	Mean occupancy	Mean overall density	Mean no of occupied cells	Mean abundance	Mean occupancy	Mean overall density	Mean no of occupied cells	Mean abundance	Mean occupancy	Mean overall density	Mean no of occupied cells	Mean abundance	Mean occupancy	Mean overall density	Mean no of occupied cells	Mean abundance	Mean occupancy
1	59	186340	37665.6	4.94723	94.164	185914	35720.6	5.20468	89.3015	185900	36238.4	5.12992	90.596	185888	35060.2	5.30195	87.6505	186324	37486.2	4.97046	93.7155	185765	35639.6	5.21231	89.099	185427	33894.8	5.47066	84.737	185306	33189.8	5.58321	82.9745	184099	30904.8	5.95698	77.262	186126	36598	5.0857	91.495
2	59	89381.8	22736	3.93129	56.84	67625.4	19359.4	3.49316	48.3985	64097.4	20220.4	3.16994	50.551	54458.8	15688	3.47137	39.22	55884.6	16957.8	3.29551	42.3945	112988	28460.6	3.96999	71.1515	73880.4	21393.2	3.45345	53.483	89351.8	23082.4	3.87099	57.706	88668.4	23394.6	3.79012	58.4865	51886.8	16176.2	3.2076	40.4405
3	59	379982	27419	13.8584	68.5475	281763	23514.4	11.9826	58.786	265232	25316.4	10.4767	63.291	199537	21600.4	9.23764	54.001	238955	24865.2	9.61	62.163	512010	32693	15.6611	81.7325	326886	27980.2	11.6828	69.9505	376055	28276.2	13.2993	70.6905	372336	27956.8	13.3183	69.892	207283	23677.2	8.75452	59.193
4	59	433702	31265	13.8718	78.1625	322219	25947.2	12.4183	64.868	352112	29945.2	11.7585	74.863	246189	25415.2	9.68668	63.538	290959	27431.2	10.6069	68.578	597067	35566.8	16.7872	88.917	398692	31571.8	12.6281	78.9295	432000	31731.8	13.6141	79.3295	425997	31003.8	13.7402	77.5095	250088	26916.6	9.29122	67.2915
5	59	555429	29192.2	19.0266	72.9805	402703	24690	16.3104	61.725	440484	28429	15.4942	71.0725	304615	24250	12.5614	60.625	363396	26818.6	13.5501	67.0465	751760	34195.4	21.9842	85.4885	490355	30636.6	16.0055	76.5915	536699	30875.4	17.3827	77.1885	523540	30012.2	17.4442	75.0305	303700	25728.8	11.8039	64.322
6	59	438763	26911.2	16.3041	67.278	321738	22608.4	14.2309	56.521	347096	26217	13.2393	65.5425	225331	20511.2	10.9858	51.278	281399	22877.2	12.3004	57.193	629799	33238.4	18.9479	83.096	383460	28336.8	13.5322	70.842	434966	29311.2	14.8396	73.278	425077	28718.2	14.8017	71.7955	220622	21191	10.4111	52.9775
7	59	510947	26048.6	19.6151	65.1215	383926	22460.6	17.0933	56.1515	430015	25892.8	16.6075	64.732	264633	18983.2	13.9404	47.458	318558	20000.2	15.9277	50.0005	757465	32882.4	23.0356	82.206	459507	26957	17.0459	67.3925	521379	28246.8	18.458	70.617	518021	28638.2	18.0885	71.5955	257508	19018.8	13.5396	47.547
8	59	507993	25934.6	19.5874	64.8365	382212	22560.2	16.9419	56.4005	429527	26107	16.4526	65.2675	266881	19097	13.975	47.7425	316814	20190.4	15.6913	50.476	758072	32889.2	23.0493	82.223	455743	26903.4	16.94	67.2585	521063	28096.4	18.5455	70.241	515808	28630	18.0164	71.575	253936	19189	13.2334	47.9725
9	59	382329	29300.8	13.0484	73.252	290508	24371.2	11.9201	60.928	323968	29560.2	10.9596	73.9005	203029	21294.8	9.53421	53.237	238137	21913.6	10.8671	54.784	579152	35745	16.2023	89.3625	340544	29518.8	11.5365	73.797	402587	31020	12.9783	77.55	393052	30911	12.7156	77.2775	188591	21421.8	8.8037	53.5545
10	59	419902	26113.2	16.0801	65.283	312183	22579.8	13.8258	56.4495	333815	25770.8	12.9532	64.427	216129	19098	11.3168	47.745	252825	20067.6	12.5987	50.169	621082	33134.8	18.7441	82.837	361548	26765.6	13.5079	66.914	428263	28403.8	15.0777	71.0095	416690	28970.4	14.3833	72.426	197252	18973	10.3965	47.4325
11	59	499854	27600.6	18.1103	69.0015	369341	23507.6	15.7116	58.769	393356	27163.6	14.481	67.909	258045	21569.8	11.9633	53.9245	313257	24557.2	12.7562	61.393	739467	34210.8	21.615	85.527	435408	29623.8	14.6979	74.0595	513797	30664.6	16.7554	76.6615	493456	29905.4	16.5006	74.7635	237817	22970.4	10.3532	57.426
12	59	445122	26484.2	16.8071	66.2105	338528	22605.2	14.9757	56.513	354996	25814.8	13.7516	64.537	228705	19891.2	11.4978	49.728	281846	21905.2	12.8666	54.763	696519	34040.8	20.4613	85.102	396559	28570.2	13.8801	71.4255	475876	30251.4	15.7307	75.6285	468294	29503	15.8728	73.7575	203876	20068	10.1592	50.17
13	59	326647	23344.8	13.9923	58.362	251777	20035	12.5668	50.0875	253990	21588.4	11.7651	53.971	155821	15240.4	10.2242	38.101	198235	16674.6	11.8885	41.6865	525249	32389	16.2169	80.9725	275239	24235.6	11.3568	60.589	343449	26755	12.8368	66.8875	346791	26918.4	12.883	67.296	137376	14343.2	9.57777	35.858
14	59	313702	22004.4	14.2563	55.011	242730	19138	12.6831	47.845	235532	19636.2	11.9948	49.0905	144631	13423.4	10.7746	33.5585	189073	15265.2	12.3859	38.163	506588	31538.4	16.0626	78.846	259550	22785.6	11.391	56.964	325499	25183.6	12.925	62.959	330147	25669.6	12.8614	64.174	127393	12730.8	10.0067	31.827
15	59	316130	21420.4	14.7584	53.551	240223	18439.6	13.0275	46.099	230406	18746.4	12.2907	46.866	139851	12469.4	11.2155	31.1735	186236	14606.4	12.7503	36.516	507673	31411.6	16.162	78.529	254221	22134.8	11.4851	55.337	322607	24669.8	13.077	61.6745	323728	24939.8	12.9804	62.3495	124065	11840.6	10.4779	29.6015
16	59	387048	21751	17.7945	54.3775	293796	18730.4	15.6855	46.826	284817	19111.6	14.9028	47.779	171775	12750.6	13.4719	31.8765	226367	15039.2	15.0518	37.598	629280	31779.2	19.8016	79.448	316249	22795	13.8736	56.9875	397170	25135	15.8015	62.8375	393873	25377.6	15.5205	63.444	151101	12152.6	12.4336	30.3815
17	59	425417	22625.4	18.8026	56.5635	322860	19770.6	16.3303	49.4265	318620	20589.6	15.4748	51.474	195798	14138.2	13.8488	35.3455	252318	16317.2	15.4633	40.793	688112	32444.4	21.209	81.111	370692	24616.2	15.0589	61.5405	448151	26470.2	16.9304	66.1755	437668	26892.8	16.2745	67.232	171179	13665	12.5268	34.1625
18	59	454257	23553.8	19.2859	58.8845	340830	20451.4	16.6654	51.1285	339047	21657.8	15.6547	54.1445	208575	15115.2	13.799	37.788	265348	17085.4	15.5307	42.7135	716832	32959.6	21.7488	82.399	394114	25466	15.4761	63.665	474697	27262.6	17.412	68.1565	459456	27667.6	16.6063	69.169	184121	14637.8	12.5784	36.5945
19	59	473534	23865.8	19.8415	59.6645	355259	20827.6	17.0571	52.069	354200	22336.2	15.8576	55.8405	224938	16023.4	14.0381	40.0585	279684	18016.6	15.5237	45.0415	738736	32968.6	22.4073	82.4215	416417	26144.6	15.9275	65.3615	495979	27797	17.8429	69.4925	481695	28005.2	17.2002	70.013	196791	15597.2	12.6171	38.993
20	59	433556	24647.4	17.5904	61.6185	323562	21293	15.1957	53.2325	326251	23180	14.0747	57.95	208025	16849.2	12.3463	42.123	256370	18603.6	13.7807	46.509	679595	33471.4	20.3037	83.6785	381727	26589.6	14.3562	66.474	461024	28322.6	16.2776	70.8065	439012	28573.6	15.3643	71.434	184695	16445	11.2311	41.1125
21	59	468712	24469.4	19.155	61.1735	349038	21261.4	16.4165	53.1535	348732	23119.8	15.0837	57.7995	224616	16994.4	13.217	42.486	276212	18859	14.6462	47.1475	719644	33098.4	21.7426	82.746	403232	26484	15.2255	66.21	488456	28198.4	17.3221	70.496	472043	28407.2	16.617	71.018	200159	16766.6	11.938	41.9165
22	59	454407	23949.8	18.9733	59.8745	343794	20903.4	16.4468	52.2585	343217	22587	15.1953	56.4675	220692	16517.2	13.3613	41.293	272244	18246.4	14.9204	45.616	710079	32738.2	21.6896	81.8455	393051	25751.2	15.2634	64.378	480153	27680.4	17.3463	69.201	469895	28105	16.7193	70.2625	194089	16082.6	12.0683	40.2065
23	59	465626	25528	18.2398	63.82	349550	21732.6	16.0842	54.3315	352363	23970	14.7002	59.925	232431	18487.4	12.5724	46.2185	287098	21329.6	13.4601	53.324	722085	33866.8	21.3213	84.667	412531	28372.4	14.5399	70.931	496904	29870.4	16.6353	74.676	480358	29200.6	16.4503	73.0015	201824	18744.6	10.767	46.8615
24	59	377720	26912.4	14.0352	67.281	286535	22248.6	12.8788	55.6215	287960	24754.6	11.6326	61.8865	190245	18829.6	10.1035	47.074	235274	21102.6	11.149	52.7565	593967	35445	16.7574	88.6125	335585	29142	11.5155	72.855	407471	31161	13.0763	77.9025	395718	30195.2	13.1053	75.488	162739	18450.4	8.82033	46.126
25	59	457444	25375.2	18.0272	63.438	344394	21626.8	15.9244	54.067	341341	23595.6	14.4663	58.989	226033	18333.4	12.329	45.8335	280687	20647.2	13.5945	51.618	724395	34015.8	21.2958	85.0395	402982	28196.6	14.2919	70.4915	492846	30189.8	16.3249	75.4745	477758	29315.8	16.297	73.2895	189995	17811.4	10.667	44.5285
26	59	381827	23608.2	16.1735	59.0205	284326	20174.4	14.0934	50.436	274006	21202.2	12.9235	53.0055	179196	15888.2	11.2786	39.7205	226926	17873.8	12.696	44.6845	600766	33017.6	18.1953	82.544	313575	25788.6	12.1595	64.4715	395468	28424.4	13.913	71.061	383842	27839.2	13.7878	69.598	147363	14688.6	10.0325	36.7215
27	59	447866	23100	19.3881	57.75	341701	20322	16.8144	50.805	333632	21220.6	15.7221	53.0515	212888	15390.6	13.8323	38.4765	263707	16762.4	15.732	41.906	713352	32635.4	21.8582	81.5885	381877	25019.2	15.2633	62.548	471414	27508.6	17.137	68.7715	464815	27721.2	16.7675	69.303	180017	14252.8	12.6303	35.632
28	59	446162	23147.8	19.2745	57.8695	341171	20413.2	16.7132	51.033	334197	21436.4	15.5902	53.591	213474	15361	13.8972	38.4025	261834	16759.2	15.6233	41.898	707656	32565.6	21.7302	81.414	385420	25059.6	15.3801	62.649	468960	27251.8	17.2084	68.1295	464602	27787.8	16.7197	69.4695	180874	14433.4	12.5317	36.0835
29	59	341211	25262.6	13.5066	63.1565	262529	21452.8	12.2375	53.632	255723	22672.4	11.279	56.681	165786	16183.6	10.2441	40.459	200739	17610.6	11.3988	44.0265	546860	35225.2	15.5247	88.063	292602	26880.2	10.8854	67.2005	367534	29545.6	12.4395	73.864	357836	29435	12.1568	73.5875	140233	15315.4	9.15634	38.2885
30	59	367177	23312.4	15.7503	58.281	281010	20582.2	13.6531	51.4555	271013	21241.6	12.7586	53.104	176375	15567.6	11.3296	38.919	215217	16986.2	12.6701	42.4655	585905	32810.6	17.8572	82.0265	316922	25146.2	12.6032	62.8655	393537	27566	14.2762	68.915	384497	28038.6	13.7131	70.0965	148467	14629	10.1488	36.5725
MEAN		406273	25485	16.1342	63.7125	307125	21977.6	14.1527	54.944	313522	23977.4	13.1949	59.9435	204820	18200.7	11.5123	45.5018	250397	20095.2	12.7772	50.238	618597	33235.9	18.585	83.0898	353800	26758.7	13.2144	66.8966	421622	28404.7	14.8306	71.0118	412959	28288	14.555	70.7199	186039	18150.5	10.5087	45.3763
SD		4052.08	175.82	0.0665353	0.439551	1271.19	52.8608	0.066073	0.132152	1033.8	112.432	0.0563321	0.28108	1322.24	119.94	0.0680069	0.29985	2268.17	194.054	0.0770645	0.485135	3496.27	23.8586	0.0940542	0.0596465	1049.92	33.7187	0.038799	0.0842967	748.229	24.9601	0.0221521	0.0624002	2972.12	66.2035	0.0750957	0.165509	2025.6	179.468	0.069035	0.448669

## Sheet: B2A
Year	Day	Study area 1				Study area 2				Study area 3				Study area 4				Study area 5				Study area 6				Study area 7				Study area 8				Study area 9				Study area 10
		Mean overall density	Mean no of occupied cells	Mean abundance	Mean occupancy	Mean overall density	Mean no of occupied cells	Mean abundance	Mean occupancy	Mean overall density	Mean no of occupied cells	Mean abundance	Mean occupancy	Mean overall density	Mean no of occupied cells	Mean abundance	Mean occupancy	Mean overall density	Mean no of occupied cells	Mean abundance	Mean occupancy	Mean overall density	Mean no of occupied cells	Mean abundance	Mean occupancy	Mean overall density	Mean no of occupied cells	Mean abundance	Mean occupancy	Mean overall density	Mean no of occupied cells	Mean abundance	Mean occupancy	Mean overall density	Mean no of occupied cells	Mean abundance	Mean occupancy	Mean overall density	Mean no of occupied cells	Mean abundance	Mean occupancy
1	59	186302	37651.4	4.94807	94.1285	185880	35726.8	5.20282	89.317	186023	36248.8	5.13185	90.622	185852	35070	5.29945	87.675	186357	37530.4	4.9655	93.826	185771	35640.6	5.21235	89.1015	185567	33871.8	5.4785	84.6795	185223	33213.2	5.57678	83.033	184145	30933	5.95302	77.3325	186232	36604.8	5.08763	91.512
2	59	94330	23657.2	3.98737	59.143	72384.6	20305.4	3.5648	50.7635	70245.4	21571.8	3.25635	53.9295	63492.2	17089.4	3.7153	42.7235	62246.8	18270.8	3.4069	45.677	113803	28541	3.98737	71.3525	78312.8	22020.6	3.55634	55.0515	91781.4	23557.2	3.89611	58.893	90695.2	23721.8	3.82328	59.3045	58568.2	17508.8	3.34507	43.772
3	59	400957	28575.4	14.0315	71.4385	302982	24882.8	12.1764	62.207	290653	27070.8	10.7368	67.677	235560	23994.6	9.81722	59.9865	266506	27274	9.77145	68.185	518903	32857.4	15.7926	82.1435	347093	28819.8	12.0436	72.0495	387115	28823.6	13.4305	72.059	383495	28355.8	13.5244	70.8895	237748	25839.2	9.20105	64.598
4	59	462471	32799.6	14.0999	81.999	347999	27609	12.6045	69.0225	395917	32114.6	12.3283	80.2865	278216	27778.4	10.0156	69.446	317901	29948.2	10.615	74.8705	605399	35742	16.938	89.355	421861	32455	12.9983	81.1375	447041	32310	13.836	80.775	440103	31469.2	13.9852	78.673	283413	29319.6	9.66635	73.299
5	59	588577	30429.2	19.3425	76.073	431840	26090.8	16.5514	65.227	495755	30189.2	16.4216	75.473	344723	26461.2	13.0275	66.153	390864	29131.2	13.4174	72.828	759652	34317.6	22.1359	85.794	518874	31466.4	16.4898	78.666	554678	31402	17.6638	78.505	539780	30409.8	17.7502	76.0245	342323	27850.2	12.2916	69.6255
6	59	462707	28199.8	16.4082	70.4995	340639	23933.8	14.2325	59.8345	389326	28133.2	13.8387	70.333	251675	22662	11.1056	56.655	299544	24631	12.1613	61.5775	637159	33466.8	19.0385	83.667	406606	29110.4	13.9677	72.776	449028	29785	15.0756	74.4625	438815	29217.4	15.019	73.0435	247198	23322.4	10.5992	58.306
7	59	541666	27103	19.9855	67.7575	405282	23560.2	17.202	58.9005	486677	27418	17.7503	68.545	292090	20519.6	14.2347	51.299	339803	21157.4	16.0607	52.8935	769089	33031.8	23.2833	82.5795	486646	27459	17.7226	68.6475	540481	28683.8	18.8427	71.7095	536998	29056	18.4815	72.64	286801	20384.2	14.0698	50.9605
8	59	536052	27107.2	19.7753	67.768	403711	23613.8	17.0964	59.0345	478973	27441.4	17.4544	68.6035	292970	20621.2	14.2072	51.553	335648	21364	15.7109	53.41	766950	32957	23.2712	82.3925	483310	27486.4	17.5836	68.716	539821	28531	18.9205	71.3275	533013	29059.4	18.3422	72.6485	283637	20620.8	13.7549	51.552
9	59	402984	31140	12.941	77.85	306138	25883.2	11.8277	64.708	357222	31597.8	11.3053	78.9945	221083	23482	9.41499	58.705	252020	23510.8	10.7193	58.777	585192	35878.6	16.3103	89.6965	361425	30326.8	11.9177	75.817	416263	31568.2	13.1862	78.9205	406145	31513.4	12.888	78.7835	212076	23514	9.01915	58.785
10	59	445970	27448.4	16.2476	68.621	331575	23784.8	13.9406	59.462	370486	27265.6	13.588	68.164	236513	20632.8	11.463	51.582	271860	21569.8	12.6037	53.9245	626691	33255	18.845	83.1375	385982	27388.4	14.0929	68.471	443656	28829.4	15.389	72.0735	432387	29386.6	14.7137	73.4665	225776	20803.4	10.8529	52.0085
11	59	530575	29210.4	18.1639	73.026	390078	24778.2	15.7428	61.9455	441814	29273.2	15.0928	73.183	286391	24101.8	11.8826	60.2545	340057	27363.4	12.4274	68.4085	747362	34300.6	21.7886	85.7515	461749	30503.2	15.1377	76.258	531322	31170.8	17.0455	77.927	510449	30299.6	16.8467	75.749	273710	25750	10.6295	64.375
12	59	467375	28021.4	16.6792	70.0535	353307	23779.8	14.8574	59.4495	389171	27950.6	13.9235	69.8765	249913	22102.6	11.307	55.2565	302292	24195.8	12.4936	60.4895	706820	34171.4	20.6845	85.4285	417875	29374.4	14.2258	73.436	491380	30838.4	15.934	77.096	483295	29968.2	16.1269	74.9205	229869	22554	10.1919	56.385
13	59	338750	24630	13.7536	61.575	259284	20909.6	12.4002	52.274	270568	23582.2	11.4734	58.9555	166102	16651.6	9.97513	41.629	208820	17750.8	11.764	44.377	534018	32573	16.3945	81.4325	291858	25063.2	11.6449	62.658	354391	27325	12.9695	68.3125	358170	27418.8	13.0629	68.547	151796	16004.6	9.48451	40.0115
14	59	325106	23014.4	14.1262	57.536	247936	19750.4	12.5535	49.376	248626	21386	11.6256	53.465	151827	14455	10.5034	36.1375	197250	16077.2	12.2689	40.193	517424	31690.6	16.3274	79.2265	274886	23493.2	11.7007	58.733	335157	25658.8	13.0621	64.147	342045	26166.6	13.0718	65.4165	139245	14143.2	9.84538	35.358
15	59	325850	22322.8	14.5972	55.807	245870	18954.2	12.9718	47.3855	246227	20395.6	12.0725	50.989	146439	13366.8	10.9554	33.417	193569	15314.4	12.6397	38.286	518433	31558.8	16.4275	78.897	269605	22922.2	11.7618	57.3055	332855	25169.4	13.2246	62.9235	335568	25512.8	13.1529	63.782	133933	13092.6	10.2297	32.7315
16	59	397318	22533.2	17.6325	56.333	301234	19201.8	15.6878	48.0045	302497	20703	14.6113	51.7575	178102	13586.6	13.1087	33.9665	234888	15698	14.9629	39.245	638968	31960.6	19.9924	79.9015	334474	23548.6	14.2036	58.8715	408771	25636.2	15.9451	64.0905	409064	25968.4	15.7524	64.921	162687	13314.8	12.2185	33.287
17	59	440366	23556.2	18.6943	58.8905	331203	20294	16.3202	50.735	341850	22357	15.2905	55.8925	205467	15184.2	13.5316	37.9605	263832	17245.2	15.2989	43.113	699064	32549	21.4773	81.3725	393709	25417.4	15.4897	63.5435	463507	27038.8	17.1423	67.597	455448	27352.6	16.651	68.3815	187786	15069.2	12.4616	37.673
18	59	470059	24568.4	19.1327	61.421	349898	21010.4	16.6536	52.526	366718	23620.4	15.5255	59.051	221127	16333.8	13.538	40.8345	281393	18188	15.4713	45.47	727696	33088.8	21.9922	82.722	418984	26301.4	15.9301	65.7535	493148	27841.2	17.7129	69.603	478652	28136	17.0121	70.34	203736	16182.4	12.59	40.456
19	59	495292	25019.2	19.7965	62.548	367241	21467.4	17.1069	53.6685	387415	24443.8	15.8492	61.1095	239937	17391.6	13.7962	43.479	297880	19514.8	15.2643	48.787	753275	33136.6	22.7324	82.8415	440106	26956.6	16.3265	67.3915	514418	28277.8	18.1916	70.6945	498607	28428.4	17.539	71.071	221034	17468	12.6537	43.67
20	59	455313	25951.8	17.5446	64.8795	337422	22105.8	15.264	55.2645	359571	25443.2	14.1323	63.608	223422	18110	12.3369	45.275	275307	20249.8	13.5955	50.6245	690187	33594.6	20.5446	83.9865	402811	27364	14.7205	68.41	478414	28836.8	16.5904	72.092	455947	29068.2	15.6854	72.6705	207707	18509.8	11.2215	46.2745
21	59	491077	25715.6	19.0965	64.289	365531	22086.2	16.5502	55.2155	383342	25264.6	15.1731	63.1615	240850	18372.8	13.1091	45.932	297876	20582.2	14.4725	51.4555	733546	33225.8	22.0776	83.0645	425866	27230.8	15.6391	68.077	506986	28731	17.646	71.8275	489147	28788.8	16.9909	71.972	225225	18857	11.9439	47.1425
22	59	474344	25077.8	18.9149	62.6945	358293	21734.2	16.4852	54.3355	373929	24726.8	15.1224	61.817	235602	17818.8	13.2221	44.547	290804	19757	14.719	49.3925	723919	32878	22.0183	82.195	416679	26477.8	15.7369	66.1945	499016	28187.4	17.7035	70.4685	486018	28503.2	17.0513	71.258	216566	18096.8	11.9671	45.242
23	59	484658	26799	18.0849	66.9975	364231	22640.6	16.0875	56.6015	384863	26457.4	14.5465	66.1435	247625	20031.4	12.3619	50.0785	310588	23952.6	12.9668	59.8815	737271	34056.2	21.6487	85.1405	437886	29362.6	14.913	73.4065	516039	30534.4	16.9003	76.336	495731	29570.8	16.7642	73.927	228403	21718	10.5168	54.295
24	59	391582	28394.8	13.7906	70.987	297818	23415.4	12.7189	58.5385	312342	27602.4	11.3158	69.006	202592	20901.2	9.69283	52.253	250959	23386.4	10.731	58.466	606586	35698	16.9922	89.245	354042	30263	11.6988	75.6575	423211	31934.8	13.2523	79.837	408616	30705.6	13.3075	76.764	183148	21536.8	8.50394	53.842
25	59	474035	26678.8	17.7682	66.697	358926	22627.8	15.8622	56.5695	369370	25935	14.2421	64.8375	241514	20208.2	11.9513	50.5205	298858	22728.6	13.149	56.8215	741349	34191.4	21.6823	85.4785	426012	29237.8	14.5706	73.0945	512200	30925	16.5627	77.3125	494358	29698.6	16.6458	74.2465	213782	20439	10.4595	51.0975
26	59	395521	24660.4	16.0387	61.651	295499	21001.6	14.0703	52.504	293121	23209.8	12.6292	58.0245	188278	17345.6	10.8545	43.364	239504	19535	12.2602	48.8375	614699	33228.8	18.499	83.072	332942	26836	12.4065	67.09	410337	29109	14.0966	72.7725	396678	28241.6	14.0459	70.604	162255	16732.2	9.69719	41.8305
27	59	464670	24112.2	19.2712	60.2805	355091	21066.8	16.8555	52.667	355220	23068.4	15.3986	57.671	223877	16664.4	13.4344	41.661	277816	17897.8	15.5223	44.7445	729157	32818	22.2182	82.045	404394	25770.8	15.692	64.427	489153	28014.8	17.4605	70.037	479946	28182.2	17.0301	70.4555	196499	15845.2	12.4011	39.613
28	59	461951	24116.2	19.1552	60.2905	352322	21089.4	16.7061	52.7235	354925	23102.8	15.3628	57.757	225616	16608.6	13.5843	41.5215	276628	17932.4	15.4262	44.831	723863	32731	22.1155	81.8275	406154	25752.8	15.7712	64.382	488792	27785.6	17.5916	69.464	479261	28115	17.0465	70.2875	196490	15978.2	12.2974	39.9455
29	59	354091	26592.2	13.3156	66.4805	271894	22359.4	12.1602	55.8985	272942	24909.8	10.9572	62.2745	175515	17823.4	9.84745	44.5585	212589	19148	11.1024	47.87	560050	35500.6	15.7758	88.7515	309083	28003.4	11.0373	70.0085	381487	30336.2	12.5753	75.8405	369755	29982.8	12.3322	74.957	152713	17260	8.84778	43.15
30	59	384736	24494	15.7074	61.235	289644	21262.8	13.6221	53.157	290418	23033	12.6088	57.5825	186499	16864.6	11.0586	42.1615	228488	18281.8	12.4981	45.7045	603912	33023.2	18.2875	82.558	337043	25963	12.9817	64.9075	410474	28125	14.5946	70.3125	398461	28508.6	13.9769	71.2715	163304	16328.8	10.001	40.822
MEAN		424823	26652.7	16.1009	66.6317	320705	22897.5	14.1693	57.2439	342207	25850.5	13.2921	64.6264	221296	19741.1	11.4123	49.3528	266738	21639.6	12.6159	54.0989	629207	33388.8	18.8163	83.4719	374394	27541.6	13.5812	68.8539	436538	28939.3	15.0672	72.3483	427026	28724.6	14.819	71.8116	207122	20021.6	10.535	50.054
SD		3806.13	88.7743	0.100175	0.221936	1360.03	53.9624	0.0573808	0.134906	2361.83	108.473	0.0529008	0.271181	1863.91	189.353	0.0819146	0.473382	999.527	85.6983	0.0782142	0.214246	2017.89	17.0305	0.0538418	0.0425761	1830.66	50.128	0.0522125	0.12532	1879.74	85.7733	0.0292672	0.214433	1517.37	30.7472	0.0380476	0.076868	1672.83	127.87	0.0161912	0.319676

## Sheet: B3A
Year	Day	Study area 1				Study area 2				Study area 3				Study area 4				Study area 5				Study area 6				Study area 7				Study area 8				Study area 9				Study area 10
		Mean overall density	Mean no of occupied cells	Mean abundance	Mean occupancy	Mean overall density	Mean no of occupied cells	Mean abundance	Mean occupancy	Mean overall density	Mean no of occupied cells	Mean abundance	Mean occupancy	Mean overall density	Mean no of occupied cells	Mean abundance	Mean occupancy	Mean overall density	Mean no of occupied cells	Mean abundance	Mean occupancy	Mean overall density	Mean no of occupied cells	Mean abundance	Mean occupancy	Mean overall density	Mean no of occupied cells	Mean abundance	Mean occupancy	Mean overall density	Mean no of occupied cells	Mean abundance	Mean occupancy	Mean overall density	Mean no of occupied cells	Mean abundance	Mean occupancy	Mean overall density	Mean no of occupied cells	Mean abundance	Mean occupancy
1	59	186259	37648.6	4.9473	94.1215	185844	35706.4	5.20479	89.266	185872	36238.6	5.12912	90.5965	185913	35083	5.29924	87.7075	186303	37502.4	4.96776	93.756	185699	35642	5.21011	89.105	185477	33862	5.47743	84.655	185308	33218.2	5.57852	83.0455	184100	30903.4	5.95727	77.2585	186181	36610	5.08551	91.525
2	59	97806.4	24162.8	4.04781	60.407	74823	20806	3.59622	52.015	74267.8	22261.6	3.33614	55.654	69637	17710.4	3.93198	44.276	67833.8	19043.4	3.56206	47.6085	114851	28727.4	3.99796	71.8185	82984.6	22512.8	3.68611	56.282	94091	23725	3.9659	59.3125	93236	24021.4	3.88137	60.0535	64265	18360.4	3.5002	45.901
3	59	421295	29307	14.3752	73.2675	315641	25548.2	12.3547	63.8705	328715	28180.8	11.6645	70.452	260780	25265.2	10.3217	63.163	291811	29063.2	10.0406	72.658	523138	32917.4	15.8925	82.2935	369497	29478	12.5347	73.695	399181	29147.6	13.6952	72.869	395106	28582.4	13.8234	71.456	266189	27361.6	9.72855	68.404
4	59	488373	33936.6	14.3908	84.8415	363756	28614.4	12.7123	71.536	434823	33280	13.0656	83.2	315107	29777.2	10.5822	74.443	343655	31907.4	10.7704	79.7685	610893	35875	17.0284	89.6875	441208	33023.6	13.3604	82.559	460621	32725	14.0755	81.8125	453374	31799.8	14.2571	79.4995	314418	31017.2	10.1369	77.543
5	59	621157	31412	19.7745	78.53	449312	26981.4	16.6526	67.4535	544537	31108.6	17.5044	77.7715	391193	28544.2	13.7048	71.3605	423062	31173.4	13.5713	77.9335	767109	34419.6	22.287	86.049	545604	32082.6	17.0062	80.2065	575985	31879	18.0679	79.6975	556684	30648.2	18.1637	76.6205	381090	29569.4	12.888	73.9235
6	59	487123	29140.4	16.7164	72.851	355382	24804.8	14.3271	62.012	430845	29151.8	14.7793	72.8795	289759	24872.8	11.6496	62.182	327281	26889.8	12.1712	67.2245	642588	33537.2	19.1605	83.843	430762	29797.4	14.4564	74.4935	466655	30310.2	15.396	75.7755	453580	29519.8	15.3653	73.7995	278073	25225.8	11.0234	63.0645
7	59	571564	27833.8	20.5349	69.5845	423922	24422.8	17.3576	61.057	536379	28075.8	19.1047	70.1895	337254	22028.4	15.31	55.071	370767	22602.4	16.4039	56.506	773452	33078.6	23.3822	82.6965	516582	28067	18.4053	70.1675	559303	29008	19.281	72.52	554227	29331	18.8956	73.3275	323242	21807.4	14.8226	54.5185
8	59	567837	27797.8	20.4274	69.4945	421264	24436.2	17.2394	61.0905	524829	28139.8	18.6508	70.3495	336766	22082	15.2507	55.205	367862	22987.8	16.0025	57.4695	773231	33027.4	23.4118	82.5685	510266	27995.4	18.2268	69.9885	555505	28812	19.2803	72.03	549566	29353.6	18.7223	73.384	321671	22119.8	14.5422	55.2995
9	59	424637	32428.4	13.0946	81.071	317308	27001.8	11.7514	67.5045	390993	32848	11.9031	82.12	250526	25638.8	9.77138	64.097	273782	25422.2	10.7694	63.5555	590944	36036.6	16.3984	90.0915	379025	31011	12.2223	77.5275	427928	32063.4	13.3463	80.1585	417394	31985	13.0497	79.9625	238566	25602	9.31825	64.005
10	59	473641	28314.2	16.7281	70.7855	341776	24532.4	13.9316	61.331	413220	28230.8	14.6372	70.577	267457	22077.2	12.1146	55.193	297260	23142.8	12.8446	57.857	633486	33326.2	19.0087	83.3155	408957	28087.4	14.5602	70.2185	460068	29166.4	15.7739	72.916	444511	29663.2	14.9853	74.158	258779	22445.6	11.5292	56.114
11	59	562417	30348.4	18.532	75.871	405116	25776.2	15.7167	64.4405	496443	30557.6	16.2462	76.394	326902	26556.6	12.3096	66.3915	375145	29893.2	12.5495	74.733	752410	34370.4	21.8912	85.926	492050	31547.8	15.597	78.8695	550309	31679.8	17.371	79.1995	524785	30625.8	17.1354	76.5645	318342	28450.6	11.1893	71.1265
12	59	492176	29262.8	16.8192	73.157	367329	24768.4	14.8305	61.921	435166	29490.8	14.756	73.727	280546	24516.8	11.443	61.292	329715	26605.6	12.3927	66.514	712597	34299.8	20.7756	85.7495	446733	30405.6	14.6925	76.014	506254	31350	16.1484	78.375	496923	30317.4	16.3907	75.7935	263403	25039	10.5197	62.5975
13	59	354157	25772.8	13.7415	64.432	268150	21678.2	12.3696	54.1955	298526	25516.2	11.6995	63.7905	182390	18595.8	9.80812	46.4895	224309	19201.4	11.6819	48.0035	540547	32708.2	16.5263	81.7705	311768	25943.4	12.0173	64.8585	364820	27830.2	13.1088	69.5755	367502	27766.4	13.2355	69.416	170558	17831	9.56525	44.5775
14	59	338711	24054	14.0813	60.135	255561	20371.6	12.545	50.929	274289	23619.4	11.6129	59.0485	167256	16362.4	10.222	40.906	210006	17238.2	12.1826	43.0955	524065	31874.6	16.4415	79.6865	293553	24311.6	12.0746	60.779	347130	26193.4	13.2526	65.4835	349553	26513.2	13.1841	66.283	155777	15795.6	9.86208	39.489
15	59	337416	23300.8	14.4809	58.252	252648	19596.2	12.8927	48.9905	265177	22563.4	11.7525	56.4085	155839	14954	10.4212	37.385	206667	16484	12.5374	41.21	525808	31728.4	16.5722	79.321	288526	23914.4	12.065	59.786	345921	25722.4	13.4482	64.306	344490	25886	13.308	64.715	149517	14768.4	10.1241	36.921
16	59	411915	23515.6	17.5167	58.789	308069	19858.8	15.513	49.647	325108	22842.6	14.2325	57.1065	191254	15242	12.5479	38.105	250144	16910.4	14.7923	42.276	646717	32092.6	20.1516	80.2315	358584	24598	14.5778	61.495	424300	26177.8	16.2084	65.4445	419930	26323.6	15.9526	65.809	181471	15120	12.002	37.8
17	59	460816	24629	18.7103	61.5725	340672	21065	16.1724	52.6625	377682	24700	15.2908	61.75	226055	17105.8	13.2151	42.7645	284526	18675.4	15.2354	46.6885	709265	32706.2	21.686	81.7655	423247	26375.6	16.0469	65.939	481117	27555	17.4602	68.8875	469463	27722.2	16.9346	69.3055	213962	17117.6	12.4995	42.794
18	59	491918	25838	19.0386	64.595	361156	21900.6	16.4907	54.7515	411941	26092.2	15.7879	65.2305	246936	18438.8	13.3922	46.097	303640	19782.6	15.3489	49.4565	739979	33231.8	22.2672	83.0795	451490	27218.4	16.5877	68.046	512619	28274.2	18.1303	70.6855	492183	28547.8	17.2407	71.3695	234646	18506.4	12.6792	46.266
19	59	518425	26220.2	19.772	65.5505	379218	22456.6	16.8867	56.1415	442978	26821.2	16.516	67.053	273598	19737.6	13.8617	49.344	325499	21301	15.2809	53.2525	765264	33236.6	23.0247	83.0915	473637	27862.8	16.9989	69.657	536120	28725.2	18.6638	71.813	512174	28780	17.7962	71.95	259450	20022.4	12.958	50.056
20	59	479826	27346.6	17.5461	68.3665	349008	23209.6	15.0372	58.024	418005	27912.4	14.9756	69.781	257688	20662.4	12.4714	51.656	303770	22185.6	13.6922	55.464	700078	33756.2	20.7392	84.3905	432436	28261.4	15.3013	70.6535	498356	29294.2	17.0121	73.2355	469316	29427	15.9485	73.5675	245998	21133.4	11.6402	52.8335
21	59	519567	27011.2	19.2353	67.528	378284	23136	16.3505	57.84	445608	27594.4	16.1485	68.986	279662	20957.6	13.3442	52.394	327278	22707	14.4131	56.7675	743167	33324.2	22.3011	83.3105	456746	28127.4	16.2385	70.3185	527480	29130	18.1078	72.825	506323	29204.4	17.3372	73.011	266057	21517.6	12.3646	53.794
22	59	501231	26442	18.9559	66.105	371061	22788.8	16.2826	56.972	426710	26997.2	15.8057	67.493	270623	20279.8	13.3445	50.6995	315997	21454.6	14.7287	53.6365	739200	33005	22.3966	82.5125	444563	27349.6	16.2548	68.374	518866	28568.4	18.1622	71.421	502559	28907.2	17.3853	72.268	250833	20357.4	12.3215	50.8935
23	59	514198	28431.6	18.0854	71.079	379539	23932	15.8591	59.83	443716	29047.2	15.2757	72.618	287771	23491.4	12.2501	58.7285	341667	26855.2	12.7226	67.138	751345	34242.6	21.9418	85.6065	469051	30512.2	15.3726	76.2805	537478	31062	17.3034	77.655	513543	30041.4	17.0945	75.1035	268147	25116.6	10.6761	62.7915
24	59	413944	30458.8	13.5903	76.147	309482	24853.2	12.4524	62.133	359078	31193.6	11.5113	77.984	229082	24369.4	9.40039	60.9235	272760	26170.2	10.4225	65.4255	616651	35931	17.1621	89.8275	378993	31460.4	12.0467	78.651	440043	32594.8	13.5004	81.487	422934	31351.6	13.49	78.379	211542	25030	8.45154	62.575
25	59	501058	28370	17.6615	70.925	371939	23848.8	15.5957	59.622	420653	28759	14.6268	71.8975	272328	23211	11.7327	58.0275	323386	25252.2	12.8062	63.1305	751997	34369.2	21.88	85.923	456600	30282.4	15.0781	75.706	533658	31500.2	16.9414	78.7505	510545	30192.4	16.9097	75.481	246440	23616.4	10.4351	59.041
26	59	412798	26117.8	15.8053	65.2945	303897	21971.8	13.8312	54.9295	323813	26048	12.4314	65.12	205936	19856.2	10.3714	49.6405	256757	21540.8	11.9196	53.852	627046	33450.4	18.7456	83.626	355795	27797.2	12.7997	69.493	429121	29642.4	14.4766	74.106	409819	28746.2	14.2564	71.8655	183083	19460	9.40818	48.65
27	59	486417	25410.2	19.1426	63.5255	365994	21964.2	16.6632	54.9105	393710	25668.6	15.3382	64.1715	245821	18662.6	13.1719	46.6565	296903	19305.4	15.3793	48.2635	748969	32999.2	22.6966	82.498	432900	26618	16.2634	66.545	511944	28468.8	17.9826	71.172	496629	28593.6	17.3685	71.484	221316	17887.2	12.3729	44.718
28	59	483384	25367.6	19.0552	63.419	366502	22080	16.5988	55.2	395377	25754	15.3521	64.385	247344	18645	13.266	46.6125	296943	19418.4	15.2918	48.546	743594	32916.2	22.5905	82.2905	436096	26669.8	16.3517	66.6745	509477	28269.4	18.0222	70.6735	496747	28522	17.4163	71.305	220910	18011.2	12.2651	45.028
29	59	369934	28381.2	13.0345	70.953	281705	23589.6	11.9419	58.974	306230	28965	10.5724	72.4125	193246	20686.2	9.34176	51.7155	228359	21227.8	10.7575	53.0695	572299	35785.4	15.9925	89.4635	330342	29266	11.2876	73.165	398484	31105.2	12.8109	77.763	381540	30624.6	12.4586	76.5615	172287	20147.4	8.55133	50.3685
30	59	403966	25825	15.6424	64.5625	302369	22262.8	13.5818	55.657	327868	25986.6	12.6168	64.9665	207724	19037	10.9116	47.5925	248437	20054	12.3884	50.135	618395	33202.6	18.6249	83.0065	361597	26934.2	13.4252	67.3355	430338	28670.8	15.0096	71.677	413079	28955.6	14.266	72.389	187138	18660.6	10.0285	46.6515
MEAN		446466	27802.8	16.1829	69.5071	332224	23798.8	14.0914	59.4969	381752	27788.2	13.744	69.4704	248413	21814.9	11.4918	54.5373	289051	23399.9	12.5875	58.4998	638160	33527.3	19.0061	83.8182	398836	28379.1	14.0337	70.9478	452949	29395.6	15.386	73.4891	440061	29095.2	15.0736	72.738	235112	22123.6	10.7496	55.309
SD		1909.07	97.3451	0.0302144	0.243363	1768.13	108.787	0.00774988	0.271966	1264.17	65.0242	0.0197277	0.16256	2061.57	118.101	0.0514678	0.295252	4117.4	286.96	0.0672718	0.717399	1535.25	12.3352	0.0416192	0.0308381	2009.28	52.6626	0.0507316	0.131656	376.146	35.9533	0.00713685	0.0898832	1211.09	16.2708	0.0354488	0.040677	1097.65	98.6895	0.0130201	0.246724

## Sheet: B0B
Year	Day	Study area 1				Study area 2				Study area 3				Study area 4				Study area 5				Study area 6				Study area 7				Study area 8				Study area 9				Study area 10
		Mean overall density	Mean no of occupied cells	Mean abundance	Mean occupancy	Mean overall density	Mean no of occupied cells	Mean abundance	Mean occupancy	Mean overall density	Mean no of occupied cells	Mean abundance	Mean occupancy	Mean overall density	Mean no of occupied cells	Mean abundance	Mean occupancy	Mean overall density	Mean no of occupied cells	Mean abundance	Mean occupancy	Mean overall density	Mean no of occupied cells	Mean abundance	Mean occupancy	Mean overall density	Mean no of occupied cells	Mean abundance	Mean occupancy	Mean overall density	Mean no of occupied cells	Mean abundance	Mean occupancy	Mean overall density	Mean no of occupied cells	Mean abundance	Mean occupancy	Mean overall density	Mean no of occupied cells	Mean abundance	Mean occupancy
1	59	186370	37654	4.94954	94.135	185920	35729.2	5.2036	89.323	185989	36231.6	5.13334	90.579	185853	35054.8	5.30179	87.637	186265	37507.2	4.96612	93.768	185619	35630	5.20963	89.075	185542	33879.2	5.47658	84.698	185252	33192.4	5.58115	82.981	184172	30911.4	5.95805	77.2785	186126	36592.4	5.08646	91.481
2	59	93154.6	23839.2	3.90762	59.598	70200.8	20279.2	3.46171	50.698	69113.4	21998	3.1418	54.995	60888.6	17442.8	3.49076	43.607	63255.6	18636.8	3.39412	46.592	114771	29201.4	3.93033	73.0035	79393.2	23585.4	3.3662	58.9635	92921	24403.8	3.80764	61.0095	91731	24551.4	3.73628	61.3785	61264.6	18681	3.27951	46.7025
3	59	406782	28211	14.4193	70.5275	301936	24334.6	12.4077	60.8365	292256	26913.4	10.8591	67.2835	237738	22665.8	10.4889	56.6645	275992	25073.2	11.0075	62.683	534507	33027	16.1839	82.5675	364688	29143.8	12.5134	72.8595	403804	28931.2	13.9574	72.328	395869	28901	13.6974	72.2525	256225	24546	10.4385	61.365
4	59	463505	32014.2	14.4781	80.0355	345204	26832.6	12.8651	67.0815	391815	31340.8	12.5018	78.352	286059	26680.8	10.7215	66.702	334899	28481	11.7587	71.2025	621359	35732	17.3894	89.33	449911	32681.2	13.7666	81.703	465631	32299.6	14.416	80.749	451737	31621.2	14.2859	79.053	311672	28759.2	10.8373	71.898
5	59	591600	29915.2	19.7759	74.788	427021	25350	16.845	63.375	490677	29749.4	16.4937	74.3735	357083	25018.4	14.2728	62.546	419269	27274.4	15.3722	68.186	779544	34314.2	22.7178	85.7855	548205	31206.6	17.567	78.0165	576324	31230.2	18.4541	78.0755	550866	30779	17.8974	76.9475	380359	26679.8	14.2564	66.6995
6	59	470288	27923.8	16.8418	69.8095	340970	23423.2	14.5569	58.558	388102	28172.2	13.7761	70.4305	262777	22185.2	11.8447	55.463	320401	24201.2	13.239	60.503	659712	33678.6	19.5885	84.1965	427939	29748.4	14.3853	74.371	471164	30089.2	15.6589	75.223	452980	29704.8	15.2494	74.262	268840	23444.6	11.467	58.6115
7	59	550457	27519.6	20.0024	68.799	407971	23610.6	17.2791	59.0265	483672	28310.8	17.0844	70.777	312253	21628	14.4374	54.07	369251	22773.8	16.2139	56.9345	795269	33505.2	23.7357	83.763	521480	29421	17.7248	73.5525	572764	29633.2	19.3285	74.083	554163	29781	18.6079	74.4525	316751	22898.2	13.833	57.2455
8	59	545265	27491.8	19.8337	68.7295	405664	23715.4	17.1055	59.2885	478933	28474.6	16.8197	71.1865	311210	21690.6	14.3477	54.2265	362500	22789.8	15.9062	56.9745	790916	33479.2	23.6241	83.698	512381	29220	17.5353	73.05	567709	29439.2	19.2841	73.598	548187	29718.2	18.4462	74.2955	310154	23007	13.4809	57.5175
9	59	405419	30733.2	13.1916	76.833	305798	25568	11.9602	63.92	354638	31724.2	11.1788	79.3105	228793	24126.8	9.48296	60.317	264706	24774	10.6848	61.935	597684	36180.6	16.5194	90.4515	376514	31826.4	11.8302	79.566	429893	32213	13.3453	80.5325	414199	31634.8	13.0932	79.087	223793	25659.4	8.72166	64.1485
10	59	448296	27431.2	16.3426	68.578	331074	23598.8	14.0293	58.997	361349	27827.6	12.9853	69.569	241391	21340.4	11.3114	53.351	283242	22245.8	12.7324	55.6145	639040	33682.8	18.9723	84.207	395916	28898	13.7005	72.245	458088	29600.8	15.4755	74.002	437934	29912	14.6407	74.78	231994	22375	10.3684	55.9375
11	59	527004	28484.2	18.5016	71.2105	387007	24306.2	15.9221	60.7655	418453	28510	14.6774	71.275	282230	22641.8	12.465	56.6045	340263	24772	13.7358	61.93	756425	34293.4	22.0575	85.7335	463963	30063.4	15.4328	75.1585	542019	30956.8	17.5089	77.392	514050	30540.2	16.8319	76.3505	269370	23786	11.3247	59.465
12	59	469457	27407	17.1291	68.5175	356016	23357.4	15.2421	58.3935	376050	27119.8	13.8663	67.7995	248575	21028	11.8212	52.57	305666	22736	13.4441	56.84	718942	34148.4	21.0534	85.371	425623	29317.2	14.5179	73.293	502508	30679.2	16.3794	76.698	489460	30184.8	16.2155	75.462	228472	21629.8	10.5628	54.0745
13	59	350213	24458.8	14.3185	61.147	268696	20839.2	12.8938	52.098	272502	23160.8	11.7657	57.902	170670	16719.8	10.2077	41.7995	216007	18253.8	11.8335	45.6345	555013	32977.2	16.8302	82.443	303007	26040.6	11.6359	65.1015	372344	27936.4	13.3283	69.841	369450	27783.2	13.2976	69.458	154993	16668	9.29884	41.67
14	59	336463	23004.8	14.6258	57.512	257758	19758.6	13.0454	49.3965	252214	21097	11.955	52.7425	158603	14673.2	10.8091	36.683	201998	16445.4	12.2829	41.1135	537215	32293.8	16.6352	80.7345	286593	24661.2	11.6212	61.653	354325	26527.4	13.3569	66.3185	352381	26624.6	13.2352	66.5615	142649	14643	9.7418	36.6075
15	59	337803	22359.6	15.1077	55.899	254304	18972.2	13.4041	47.4305	244600	19927.2	12.2747	49.818	150286	13357.8	11.2508	33.3945	197786	15537.4	12.7296	38.8435	536303	32081.8	16.7167	80.2045	280010	23895.8	11.718	59.7395	350035	25941.6	13.4932	64.854	347004	25913.6	13.3908	64.784	136819	13408.2	10.2041	33.5205
16	59	412946	22597.2	18.2742	56.493	310456	19254	16.1242	48.135	302983	20275.2	14.9435	50.688	184239	13579.8	13.5671	33.9495	240218	15833.8	15.1712	39.5845	659614	32429.8	20.3398	81.0745	346973	24492	14.1668	61.23	429758	26396.8	16.2807	65.992	422182	26310.4	16.0462	65.776	166487	13559.2	12.2785	33.898
17	59	448506	23510.2	19.0771	58.7755	336503	20332	16.5504	50.83	336604	21860.2	15.398	54.6505	209626	15073.2	13.9072	37.683	266824	17263.2	15.4562	43.158	709093	32963.2	21.5116	82.408	401105	26379	15.2055	65.9475	478866	27714.6	17.2785	69.2865	462184	27813.8	16.6171	69.5345	189110	15304.8	12.3562	38.262
18	59	476059	24335.4	19.5624	60.8385	355047	21046.2	16.8699	52.6155	357852	22984.8	15.5691	57.462	223430	16127.4	13.8541	40.3185	283008	18220.6	15.5323	45.5515	738903	33438.6	22.0973	83.5965	427254	27344.4	15.6249	68.361	505335	28395.6	17.7962	70.989	482638	28527.8	16.9182	71.3195	205156	16539.8	12.4038	41.3495
19	59	494091	24744	19.9681	61.86	368817	21480.2	17.1701	53.7005	373152	23680.4	15.7578	59.201	241544	17074	14.1469	42.685	297839	19143.8	15.558	47.8595	761778	33451	22.7729	83.6275	444424	27804.2	15.9841	69.5105	524551	28797.2	18.2154	71.993	499550	28859.6	17.3097	72.149	221064	17707.6	12.4842	44.269
20	59	453133	25493.2	17.7746	63.733	336753	22020	15.293	55.05	342713	24501	13.9877	61.2525	221599	17910.4	12.3726	44.776	272232	19801.4	13.7481	49.5035	696393	33903.6	20.5404	84.759	405833	28325.2	14.3276	70.813	484420	29350.4	16.5047	73.376	458131	29446.4	15.5581	73.616	205944	18711.8	11.0061	46.7795
21	59	489299	25423.4	19.246	63.5585	365439	22061.8	16.5643	55.1545	367238	24456.2	15.0162	61.1405	238962	18009.2	13.2689	45.023	296179	20129	14.714	50.3225	741784	33589.4	22.0839	83.9735	431528	28205	15.2997	70.5125	515994	29171.8	17.6881	72.9295	494216	29292.2	16.8719	73.2305	221918	18986	11.6885	47.465
22	59	476135	24948.8	19.0845	62.372	359647	21697.8	16.5753	54.2445	361067	23953	15.074	59.8825	234318	17580.4	13.3284	43.951	291202	19558.8	14.8885	48.897	735348	33307.6	22.0775	83.269	422782	27614.4	15.3102	69.036	507271	28796.2	17.6159	71.9905	493004	29017.2	16.9901	72.543	214096	18321.4	11.6856	45.8035
23	59	486336	26116	18.6221	65.29	364095	22304.8	16.3236	55.762	370621	24944.6	14.8578	62.3615	242531	18832.2	12.8785	47.0805	304081	21506.8	14.1388	53.767	747232	34098.4	21.914	85.246	435208	28846.2	15.0872	72.1155	519492	30224.6	17.1877	75.5615	500751	29891.6	16.7522	74.729	221700	19735.6	11.2335	49.339
24	59	393171	27425.4	14.336	68.5635	297858	22941.2	12.9835	57.353	302489	25638.8	11.7981	64.097	198391	19101.4	10.3862	47.7535	248506	21681.2	11.4618	54.203	611632	35612	17.1749	89.03	352826	29784.2	11.8461	74.4605	425373	31626.8	13.4498	79.067	414160	30792.2	13.4502	76.9805	179408	19960	8.98839	49.9
25	59	477189	25976.8	18.3698	64.942	358735	22200	16.1592	55.5	357889	24400	14.6676	61	236064	18600	12.6916	46.5	294947	20979.4	14.0589	52.4485	742944	34132.2	21.7667	85.3305	424537	28724.6	14.7795	71.8115	511606	30552.4	16.7452	76.381	498498	30011.8	16.6101	75.0295	209649	19196	10.9215	47.99
26	59	401417	24220	16.5738	60.55	297927	20655.6	14.4236	51.639	287535	21967.8	13.0889	54.9195	188303	16266.4	11.5762	40.666	239792	18462.2	12.9883	46.1555	620074	33351	18.5924	83.3775	334684	26704.2	12.533	66.7605	413859	29054.6	14.2442	72.6365	404667	28616.8	14.1409	71.542	160889	15959.8	10.0809	39.8995
27	59	474164	24066.6	19.7022	60.1665	357739	20948.6	17.077	52.3715	349272	22377.2	15.6084	55.943	225830	16290	13.8631	40.725	281720	18087	15.5758	45.2175	742044	33237.4	22.3256	83.0935	411763	26727.2	15.4061	66.818	496134	28546	17.3802	71.365	490633	28712.2	17.088	71.7805	198121	16263	12.1823	40.6575
28	59	470770	24008.8	19.6082	60.022	355366	21053	16.8796	52.6325	348307	22480.8	15.4935	56.202	226592	16331	13.875	40.8275	280136	18101	15.4762	45.2525	739194	33196.8	22.267	82.992	411574	26708.6	15.4098	66.7715	494467	28289	17.4791	70.7225	488089	28692.2	17.0112	71.7305	198868	16365.2	12.1519	40.913
29	59	356747	25950.4	13.7473	64.876	270870	22025.2	12.2982	55.063	267029	23478.2	11.3735	58.6955	175337	17080.2	10.2655	42.7005	212212	18814.2	11.2794	47.0355	563868	35683.6	15.8019	89.209	308866	28136.6	10.9774	70.3415	381404	30363.6	12.5612	75.909	374311	30093.4	12.4383	75.2335	153176	16975.6	9.02329	42.439
30	59	387155	24060.8	16.0907	60.152	289831	21081.4	13.7482	52.7035	283438	22202.4	12.7661	55.506	187192	16521.4	11.3303	41.3035	227859	18167	12.5425	45.4175	606233	33363.6	18.1705	83.409	334908	26634	12.5745	66.585	409998	28471	14.4005	71.1775	400128	28858.2	13.8653	72.1455	162930	16394.8	9.93792	40.987
MEAN		429306	26377.5	16.4491	65.9437	322354	22692.6	14.3758	56.7314	335618	25325.3	13.3302	63.3132	224279	19354.4	11.7854	48.3859	272608	21241.7	13.064	53.1043	641282	33666.1	19.02	84.1653	383848	28200.6	13.5774	70.5015	448110	29294.2	15.2734	73.2354	434578	29116.6	14.875	72.7914	212933	20091.9	10.7112	50.2298
SD		2895.35	187.15	0.0655155	0.467875	1524.5	101.986	0.107796	0.254966	3159.14	155.625	0.0452114	0.389064	2529.1	171.111	0.0436072	0.427778	2523.28	199.26	0.124143	0.498151	1769.01	43.4485	0.0373403	0.108621	1327.75	72.8644	0.0353204	0.182161	1066.56	62.0106	0.0227552	0.155027	1896.8	62.1991	0.0441008	0.155498	838.738	122.822	0.0592452	0.307055

## Sheet: B2B
Year	Day	Study area 1				Study area 2				Study area 3				Study area 4				Study area 5				Study area 6				Study area 7				Study area 8				Study area 9				Study area 10
		Mean overall density	Mean no of occupied cells	Mean abundance	Mean occupancy	Mean overall density	Mean no of occupied cells	Mean abundance	Mean occupancy	Mean overall density	Mean no of occupied cells	Mean abundance	Mean occupancy	Mean overall density	Mean no of occupied cells	Mean abundance	Mean occupancy	Mean overall density	Mean no of occupied cells	Mean abundance	Mean occupancy	Mean overall density	Mean no of occupied cells	Mean abundance	Mean occupancy	Mean overall density	Mean no of occupied cells	Mean abundance	Mean occupancy	Mean overall density	Mean no of occupied cells	Mean abundance	Mean occupancy	Mean overall density	Mean no of occupied cells	Mean abundance	Mean occupancy	Mean overall density	Mean no of occupied cells	Mean abundance	Mean occupancy
1	59	186373	37648.8	4.9503	94.122	185882	35723.4	5.20337	89.3085	186009	36285.6	5.12626	90.714	185878	35066.4	5.30073	87.666	186248	37515.4	4.96457	93.7885	185724	35623.4	5.21355	89.0585	185423	33869.8	5.47458	84.6745	185216	33185.6	5.58123	82.964	184236	30911.6	5.96011	77.279	186066	36622.8	5.08061	91.557
2	59	96476.8	24605.6	3.92093	61.514	73434.4	21131.8	3.47507	52.8295	74337.2	23371.8	3.18064	58.4295	70805	19104	3.70629	47.76	70261.2	19996.4	3.51369	49.991	116594	29399.4	3.96586	73.4985	85205.4	24455.2	3.48414	61.138	94706.2	24813.8	3.81667	62.0345	94253.2	24890	3.78679	62.225	68578.2	20217.6	3.392	50.544
3	59	426175	29002.4	14.6945	72.506	317605	25402.6	12.5029	63.5065	330926	28498.6	11.612	71.2465	273896	24408.2	11.2215	61.0205	308647	26945.8	11.4544	67.3645	542555	33165.8	16.3589	82.9145	394596	29796.2	13.2432	74.4905	414212	29239.8	14.166	73.0995	408733	29226.6	13.985	73.0665	292511	26005.4	11.2481	65.0135
4	59	490696	33104.6	14.8226	82.7615	366214	28200.6	12.986	70.5015	442885	33033.4	13.4072	82.5835	329378	28728	11.4654	71.82	372213	30724.6	12.1145	76.8115	628746	35907.8	17.51	89.7695	481423	33302	14.4563	83.255	480774	32721	14.6931	81.8025	466542	31998.6	14.5801	79.9965	355875	30372.2	11.7171	75.9305
5	59	623431	30777.4	20.2561	76.9435	448871	26488.2	16.9461	66.2205	546388	30943.6	17.6576	77.359	403631	26637.8	15.1526	66.5945	458760	29239.4	15.6898	73.0985	785864	34399	22.8455	85.9975	579731	31647.4	18.3184	79.1185	594517	31556.4	18.8398	78.891	567128	31094.4	18.2389	77.736	426491	27949.6	15.2593	69.874
6	59	493982	28954.6	17.0606	72.3865	356064	24540	14.5095	61.35	436733	29595.6	14.7567	73.989	294065	24039.8	12.2324	60.0995	347753	25933.4	13.4094	64.8335	665857	33758.8	19.724	84.397	455787	30354.2	15.0156	75.8855	487574	30520.4	15.9754	76.301	466202	30064.2	15.5069	75.1605	305388	25114.6	12.1598	62.7865
7	59	582848	28407	20.5178	71.0175	425977	24588.6	17.3242	61.4715	549038	29442.8	18.6476	73.607	352315	23142.4	15.2238	57.856	400551	24014.4	16.6796	60.036	804662	33592.8	23.9534	83.982	556593	29842	18.6513	74.605	592819	29966.6	19.7827	74.9165	567952	30075.4	18.8843	75.1885	360615	24337.4	14.8173	60.8435
8	59	575415	28344.6	20.3007	70.8615	421391	24619.4	17.1162	61.5485	529373	29386.6	18.0141	73.4665	350705	23170	15.1362	57.925	394158	24133.6	16.3323	60.334	800653	33536	23.8744	83.84	545881	29714.2	18.371	74.2855	584907	29763.6	19.6517	74.409	560109	30045.4	18.6421	75.1135	348925	24298	14.3602	60.745
9	59	424140	32145.8	13.1943	80.3645	317272	26848.8	11.817	67.122	388275	33329.6	11.6495	83.324	254803	26477.2	9.62347	66.193	285856	26620	10.7384	66.55	604281	36299.8	16.647	90.7495	398534	32509.6	12.259	81.274	441754	32700.2	13.5092	81.7505	423612	32022	13.2288	80.055	249212	27659.6	9.00995	69.149
10	59	471884	28425.4	16.6008	71.0635	342594	24589	13.9328	61.4725	402059	29211.4	13.7638	73.0285	270070	22925.2	11.7805	57.313	308821	23807.2	12.9718	59.518	648777	33741.6	19.2278	84.354	422136	29537.8	14.2914	73.8445	473609	29971.6	15.8019	74.929	449882	30250.6	14.8718	75.6265	263874	23941.2	11.0217	59.853
11	59	550022	29586.8	18.5901	73.967	401784	25296.4	15.883	63.241	470473	30210.4	15.5732	75.526	318904	24767.4	12.8759	61.9185	373754	27051.8	13.8162	67.6295	767295	34405.2	22.3017	86.013	494860	30741.2	16.0976	76.853	562281	31365.2	17.9269	78.413	527413	30910	17.0629	77.275	305956	25722.8	11.8944	64.307
12	59	486983	28502.2	17.0858	71.2555	366508	24282.2	15.0937	60.7055	415071	29184.4	14.2223	72.961	274601	23262.6	11.8044	58.1565	328623	24824.2	13.238	62.0605	731111	34308	21.3102	85.77	455605	30125.8	15.1234	75.3145	520488	31139.6	16.7147	77.849	503537	30551.4	16.4816	76.3785	254792	23648.2	10.7743	59.1205
13	59	359797	25480.8	14.1203	63.702	273010	21505.8	12.6947	53.7645	291339	25420.6	11.4607	63.5515	183671	18604.2	9.87257	46.5105	228496	19721.8	11.586	49.3045	566699	33200.6	17.0689	83.0015	325147	27088	12.0034	67.72	384387	28524.8	13.4756	71.312	379913	28246	13.4502	70.615	168708	18399.4	9.16921	45.9985
14	59	345541	23949	14.4282	59.8725	261644	20273.8	12.9055	50.6845	266422	23102.6	11.5321	57.7565	166711	16235.4	10.2684	40.5885	214338	17711	12.1019	44.2775	548334	32477.6	16.8835	81.194	305663	25667.6	11.9085	64.169	365385	27140.6	13.4627	67.8515	363272	27052	13.4287	67.63	153784	16260.6	9.45747	40.6515
15	59	345400	23166.8	14.9093	57.917	258728	19392.8	13.3415	48.482	261258	21817.6	11.9746	54.544	161182	14960.6	10.7738	37.4015	209850	16668.2	12.5898	41.6705	548575	32316	16.9753	80.79	298750	24990.6	11.9545	62.4765	363058	26599.8	13.6489	66.4995	357160	26407.4	13.525	66.0185	148037	14806.8	9.99793	37.017
16	59	423404	23358.8	18.1261	58.397	315901	19644.2	16.0811	49.1105	322217	22115.4	14.5698	55.2885	194184	15137	12.8284	37.8425	254328	17002	14.9587	42.505	673945	32623.4	20.6583	81.5585	371109	25574.6	14.5108	63.9365	445481	27031.6	16.48	67.579	435374	26860	16.209	67.15	180134	15047	11.9714	37.6175
17	59	462271	24433.4	18.9196	61.0835	342736	20814.2	16.4664	52.0355	361702	23884.8	15.1436	59.712	225297	16903.2	13.3286	42.258	284649	18673.2	15.2437	46.683	725287	33151	21.8783	82.8775	428476	27401	15.6372	68.5025	496442	28313	17.5341	70.7825	476612	28242.6	16.8756	70.6065	208295	17056.2	12.2123	42.6405
18	59	492049	25353.8	19.4073	63.3845	362666	21654.2	16.7481	54.1355	387819	25251.2	15.3584	63.128	241451	18061.6	13.3682	45.154	301971	19648.6	15.3686	49.1215	753496	33630	22.4055	84.075	454767	28216.4	16.1171	70.541	524277	28987.8	18.0861	72.4695	498622	28984.4	17.2031	72.461	227297	18389.8	12.3599	45.9745
19	59	514374	25929.8	19.8372	64.8245	378076	22173.8	17.0506	55.4345	409781	26052.2	15.7292	65.1305	263352	19205.2	13.7125	48.013	320886	20805.4	15.4232	52.0135	778508	33616.8	23.1583	84.042	473097	28699.4	16.4846	71.7485	546892	29316.4	18.6548	73.291	515202	29270.2	17.6016	73.1755	245233	19605.4	12.5085	49.0135
20	59	474057	26758.6	17.716	66.8965	345432	22716.8	15.206	56.792	380665	27027.8	14.0842	67.5695	247136	20171.8	12.2516	50.4295	296661	21644.8	13.7059	54.112	710186	34091.6	20.8317	85.229	430032	29155.8	14.7495	72.8895	506639	29857.2	16.9687	74.643	469932	29813.2	15.7625	74.533	229271	20690.8	11.0808	51.727
21	59	512976	26681.4	19.226	66.7035	374476	22809.6	16.4175	57.024	404876	26937.4	15.0303	67.3435	267396	20337.6	13.1479	50.844	321990	22072	14.5882	55.18	758191	33737.8	22.473	84.3445	456693	28963.8	15.7677	72.4095	537829	29679	18.1215	74.1975	506869	29664.4	17.0868	74.161	249276	21052.2	11.8409	52.6305
22	59	497766	26201.2	18.9978	65.503	367962	22467	16.3779	56.1675	395458	26450.4	14.9509	66.126	260147	19889.4	13.0797	49.7235	313832	21367.2	14.6875	53.418	751255	33458	22.4537	83.645	447802	28470.4	15.7287	71.176	529678	29318.6	18.0663	73.2965	505996	29389	17.2172	73.4725	238940	20411.6	11.7061	51.029
23	59	508456	27473.8	18.507	68.6845	373022	23193.2	16.0832	57.983	405102	27634.4	14.6593	69.086	269856	21229.4	12.7114	53.0735	327643	23911.6	13.7023	59.779	762107	34251.4	22.2504	85.6285	460559	29732.4	15.4901	74.331	541475	30773.4	17.5956	76.9335	514754	30227.6	17.0293	75.569	247521	22134.2	11.1827	55.3355
24	59	410053	28996	14.1417	72.49	304751	23888.8	12.7571	59.722	329969	28824.8	11.4474	72.062	216882	22022	9.84841	55.055	266208	24066	11.0616	60.165	625324	35869.8	17.4332	89.6745	373392	30879.6	12.0919	77.199	443647	32324.4	13.7248	80.811	425064	31230	13.6108	78.075	198844	22648.2	8.7797	56.6205
25	59	499835	27383.6	18.2531	68.459	366348	22978	15.9434	57.445	388800	27139.8	14.3258	67.8495	259463	21298.2	12.1824	53.2455	316448	23175.6	13.6543	57.939	761994	34351.6	22.1822	85.879	447970	29611.8	15.1281	74.0295	535668	31147.8	17.1976	77.8695	511858	30377	16.8502	75.9425	230865	21516.8	10.7295	53.792
26	59	417069	25377	16.4349	63.4425	302943	21307	14.218	53.2675	306982	24293.2	12.6365	60.733	200110	18447.2	10.8477	46.118	252708	20042.8	12.6084	50.107	637206	33606.2	18.961	84.0155	351693	27611.4	12.7372	69.0285	432893	29680.6	14.585	74.2015	414742	28980	14.3113	72.45	175629	17911.2	9.80555	44.778
27	59	492591	25134.4	19.5983	62.836	366362	21656	16.9173	54.14	375126	24597.4	15.2506	61.4935	241691	18295.4	13.2105	45.7385	297810	19463.4	15.301	48.6585	761171	33391.2	22.7956	83.478	434607	27548.4	15.7761	68.871	520433	29141.8	17.8586	72.8545	503567	29082.2	17.3153	72.7055	216095	18035.2	11.9818	45.088
28	59	488005	25087.8	19.4519	62.7195	366072	21794.8	16.7963	54.487	374859	24683	15.1869	61.7075	242642	18282.4	13.2719	45.706	294975	19446.4	15.1686	48.616	753726	33324.6	22.6177	83.3115	434551	27580.8	15.7556	68.952	518434	28923.8	17.9241	72.3095	501577	29116.4	17.2266	72.791	216323	18137.2	11.927	45.343
29	59	369538	27392.6	13.4904	68.4815	278886	22931.8	12.1615	57.3295	288314	26344.4	10.944	65.861	186923	19310.8	9.67969	48.277	224166	20465.8	10.9532	51.1645	576345	35937.4	16.0375	89.8435	326067	29291	11.132	73.2275	398578	31246	12.7561	78.115	385075	30625.8	12.5736	76.5645	166251	19145	8.68379	47.8625
30	59	403202	25315.4	15.9272	63.2885	299741	21841.8	13.7233	54.6045	306826	24496.4	12.5254	61.241	200277	18440.2	10.8609	46.1005	241771	19475	12.4144	48.6875	620670	33547.4	18.5013	83.8685	353392	27523.4	12.8397	68.8085	431066	29171.2	14.7771	72.928	412835	29341	14.0702	73.3525	176932	18235.6	9.70254	45.589
MEAN		447494	27432.6	16.4498	68.5816	332078	23491.8	14.2893	58.7296	367636	27285.6	13.4804	68.2139	246914	21285.4	11.6922	53.2134	293479	22872.2	13.0002	57.1806	653171	33824	19.2832	84.56	407651	28996.7	14.0197	72.4918	465171	29804.1	15.5792	74.5101	446601	29498.3	15.0858	73.7458	236524	21845.8	10.861	54.6144
SD		1664.49	127.474	0.0285091	0.318686	2146.09	73.1169	0.0709275	0.182792	3047.97	133.444	0.0442108	0.333609	988.122	96.0344	0.0167489	0.240086	6740.46	315.611	0.1173	0.789027	1960.17	32.908	0.0485707	0.0822701	2858.21	47.2008	0.0812357	0.118002	2175.29	67.8077	0.0508926	0.169519	2162.65	53.8417	0.0484583	0.134604	1467.17	83.0655	0.0331687	0.207664

## Sheet: B3B
Year	Day	Study area 1				Study area 2				Study area 3				Study area 4				Study area 5				Study area 6				Study area 7				Study area 8				Study area 9				Study area 10
		Mean overall density	Mean no of occupied cells	Mean abundance	Mean occupancy	Mean overall density	Mean no of occupied cells	Mean abundance	Mean occupancy	Mean overall density	Mean no of occupied cells	Mean abundance	Mean occupancy	Mean overall density	Mean no of occupied cells	Mean abundance	Mean occupancy	Mean overall density	Mean no of occupied cells	Mean abundance	Mean occupancy	Mean overall density	Mean no of occupied cells	Mean abundance	Mean occupancy	Mean overall density	Mean no of occupied cells	Mean abundance	Mean occupancy	Mean overall density	Mean no of occupied cells	Mean abundance	Mean occupancy	Mean overall density	Mean no of occupied cells	Mean abundance	Mean occupancy	Mean overall density	Mean no of occupied cells	Mean abundance	Mean occupancy
1	59	186333	37651	4.94895	94.1275	185998	35737	5.20463	89.3425	185906	36247.8	5.12874	90.6195	185875	35057.6	5.30199	87.644	186344	37516.4	4.96701	93.791	185632	35637.2	5.20893	89.093	185590	33866.2	5.4801	84.6655	185287	33233	5.57539	83.0825	184207	30930.2	5.95557	77.3255	186152	36628.4	5.08217	91.571
2	59	100457	25178.2	3.98983	62.9455	78125.2	21871	3.57209	54.6775	79245.2	24168.4	3.27888	60.421	77243.2	19792.4	3.90267	49.481	75755.6	20708.8	3.65814	51.772	116425	29455.6	3.95257	73.639	90713.2	24949.2	3.63592	62.373	97405.8	25097.2	3.88114	62.743	96935.8	25219.6	3.84367	63.049	75947.2	21167.2	3.58797	52.918
3	59	446406	29530.2	15.1169	73.8255	338656	26267.4	12.8927	65.6685	350447	29193	12.0045	72.9825	303226	25176.8	12.0439	62.942	338353	28183.8	12.0052	70.4595	545045	33243.2	16.3957	83.108	423307	30181.2	14.0255	75.453	429990	29570.6	14.5411	73.9265	422524	29537.8	14.3045	73.8445	330465	26949.2	12.2625	67.373
4	59	512664	33842.4	15.1486	84.606	390294	29384	13.2825	73.46	482688	33897.4	14.2397	84.7435	367842	29949.2	12.2822	74.873	401140	31936.8	12.5604	79.842	634167	35986.6	17.6223	89.9665	508019	33718.2	15.0666	84.2955	495475	33042.8	14.995	82.607	481889	32381.8	14.8815	80.9545	393286	31549.4	12.4657	78.8735
5	59	647159	31251.4	20.7081	78.1285	478395	27616.4	17.3229	69.041	596448	31645	18.8481	79.1125	454042	27742	16.3666	69.355	492272	30381.6	16.203	75.954	795004	34449.8	23.0772	86.1245	612562	32087	19.0907	80.2175	614920	31814.4	19.3284	79.536	586410	31452	18.6446	78.63	474362	28953.4	16.3836	72.3835
6	59	513848	29564.4	17.3806	73.911	381145	25818.2	14.7626	64.5455	476933	30286.6	15.7473	75.7165	333363	25269	13.1926	63.1725	374964	27082.2	13.8454	67.7055	674866	33847.8	19.9382	84.6195	486058	30828	15.7668	77.07	505295	30869.8	16.3686	77.1745	483291	30559.2	15.8149	76.398	344374	26352.6	13.0679	65.8815
7	59	608140	28916.8	21.0307	72.292	458952	25712.4	17.8494	64.281	602494	29947	20.1187	74.8675	400340	24203.2	16.5408	60.508	437408	25002.6	17.4945	62.5065	815322	33630.4	24.2436	84.076	593662	30286	19.6018	75.715	611280	30223.2	20.2255	75.558	590817	30558.6	19.3339	76.3965	413836	25311.8	16.3495	63.2795
8	59	601868	28911	20.818	72.2775	454439	25780.2	17.6274	64.4505	581092	29897.4	19.4362	74.7435	392690	24090.4	16.3007	60.226	430547	25116.4	17.1421	62.791	812426	33627.2	24.1598	84.068	579802	30088.8	19.2697	75.222	603993	30016	20.1224	75.04	582445	30502.8	19.0948	76.257	400146	25390.8	15.7595	63.477
9	59	443195	33177.4	13.3583	82.9435	337470	28289.2	11.9293	70.723	425546	34125.8	12.4699	85.3145	283371	28157.2	10.0639	70.393	310622	28231.4	11.0027	70.5785	612211	36397.6	16.8201	90.994	423006	33147.2	12.7615	82.868	456640	33052	13.8158	82.63	438156	32640.8	13.4236	81.602	283778	29478.8	9.62651	73.697
10	59	492991	29094.6	16.9444	72.7365	364684	25687.2	14.1971	64.218	448073	29924.2	14.9736	74.8105	304378	24205	12.575	60.5125	340371	25088	13.5671	62.72	660168	33836	19.5108	84.59	452351	30102.8	15.0269	75.257	489832	30177.4	16.2317	75.4435	466177	30733.8	15.1682	76.8345	304173	25225.2	12.0583	63.063
11	59	579906	30462.2	19.0369	76.1555	428364	26478.4	16.1779	66.196	532182	31184.8	17.0654	77.962	360478	26246.8	13.7342	65.617	411847	28961.4	14.2206	72.4035	782783	34502.4	22.6878	86.256	531110	31432.4	16.8969	78.581	579697	31679	18.2991	79.1975	549658	31405	17.5023	78.5125	355219	27348.4	12.9887	68.371
12	59	514257	29676	17.3291	74.19	388742	25552.4	15.2135	63.881	469519	30491	15.3986	76.2275	306950	24945	12.3051	62.3625	360101	26824.6	13.4243	67.0615	744282	34424.4	21.6208	86.061	487724	30937	15.7651	77.3425	540411	31593.8	17.105	78.9845	521805	31087	16.7853	77.7175	296375	25640.4	11.5589	64.101
13	59	376978	26694	14.1222	66.735	288840	22730.4	12.7072	56.826	327541	27558.6	11.8853	68.8965	203321	20488.2	9.92379	51.2205	247074	21427.6	11.5306	53.569	577082	33306.2	17.3266	83.2655	349323	28253.4	12.3639	70.6335	401127	29072.2	13.7976	72.6805	393544	28833	13.6491	72.0825	194250	20886.8	9.30014	52.217
14	59	359906	25053	14.3658	62.6325	274489	21408.8	12.8213	53.522	297773	25802.4	11.5405	64.506	186062	18156.8	10.2475	45.392	229846	19316	11.8993	48.29	559601	32655.4	17.1366	81.6385	329883	26878	12.2734	67.195	380346	27628.4	13.7665	69.071	377590	27721.4	13.6209	69.3035	176165	18728.8	9.40609	46.822
15	59	360294	24224.8	14.8729	60.562	270382	20468	13.21	51.17	290579	24713	11.7582	61.7825	175613	16670	10.5347	41.675	223883	18234.6	12.2779	45.5865	563248	32518	17.3211	81.295	324478	26249.4	12.3614	65.6235	378571	27129.6	13.9542	67.824	371655	27102.2	13.7131	67.7555	167263	17201.2	9.7239	43.003
16	59	441087	24477	18.0205	61.1925	329794	20732	15.9075	51.83	357492	25060	14.2654	62.65	212522	16895.8	12.5784	42.2395	270883	18614.6	14.5522	46.5365	692083	32853	21.066	82.1325	401186	26777.8	14.982	66.9445	464304	27584.4	16.8321	68.961	452637	27479	16.4721	68.6975	203321	17445.2	11.6548	43.613
17	59	485856	25680.2	18.9195	64.2005	361796	22082.6	16.3837	55.2065	413074	26848	15.3856	67.12	250557	18944	13.2262	47.36	307807	20513.8	15.0049	51.2845	740834	33301.4	22.2463	83.2535	462072	28391.8	16.2748	70.9795	518432	28774.8	18.0169	71.937	495844	28830.4	17.1987	72.076	241667	19820.8	12.1926	49.552
18	59	515790	26693.8	19.3225	66.7345	383389	22977.2	16.6856	57.443	451808	28158.4	16.0452	70.396	271155	20206.4	13.4192	50.516	329816	21642.2	15.2395	54.1055	767798	33742.2	22.7548	84.3555	490367	29253	16.763	73.1325	544851	29439.6	18.5074	73.599	519908	29575.6	17.579	73.939	265645	21357.2	12.4382	53.393
19	59	539157	27238.2	19.7941	68.0955	402895	23537.6	17.1171	58.844	480006	28774.6	16.6816	71.9365	297410	21308	13.9577	53.27	353976	22921.6	15.4429	57.304	789525	33725.6	23.4103	84.314	511615	29570.8	17.3013	73.927	566459	29748.2	19.0418	74.3705	539222	29855.8	18.0609	74.6395	292947	22629.4	12.9454	56.5735
20	59	498110	28111.6	17.719	70.279	369721	24247.4	15.2479	60.6185	447556	29638.4	15.1006	74.096	280331	22350.6	12.5424	55.8765	328087	23657.4	13.8683	59.1435	720130	34188.8	21.0633	85.472	465876	30096.4	15.4795	75.241	525190	30271.2	17.3495	75.678	491103	30427.2	16.1403	76.068	276722	23643.4	11.704	59.1085
21	59	540237	28023.6	19.2779	70.059	401114	24254.2	16.5379	60.6355	474270	29323.2	16.1739	73.308	303368	22482.6	13.4935	56.2065	352999	23845.8	14.8034	59.6145	768406	33812.8	22.7253	84.532	493917	29814.8	16.5662	74.537	558244	30040.4	18.5831	75.101	528337	30189.8	17.5005	75.4745	298886	23821.2	12.5471	59.553
22	59	522561	27451.2	19.036	68.628	393339	23881.2	16.4707	59.703	458743	28899.2	15.8739	72.248	292849	21979.4	13.3238	54.9485	339681	23022.8	14.7541	57.557	763814	33538.2	22.7744	83.8455	480776	29283.6	16.4179	73.209	549897	29697.6	18.5166	74.244	526630	29938	17.5907	74.845	280259	23015.8	12.1768	57.5395
23	59	534561	28872.8	18.5144	72.182	400061	24722.8	16.1819	61.807	471872	30001.2	15.7285	75.003	307835	23883.4	12.8891	59.7085	358946	26105.2	13.75	65.263	775012	34341.6	22.5677	85.854	495224	30601.4	16.183	76.5035	561479	31254	17.965	78.135	536115	30845	17.3809	77.1125	291559	24994	11.6652	62.485
24	59	428337	30778.4	13.9168	76.946	324628	25679.6	12.6415	64.199	379688	31951.2	11.8834	79.878	246526	25298.4	9.74473	63.246	289739	26572.2	10.9038	66.4305	634687	36036.8	17.6122	90.092	401093	32024.4	12.5246	80.061	460553	32937.4	13.9827	82.3435	442191	31912	13.8566	79.78	229920	25945.4	8.86167	64.8635
25	59	519832	28820.8	18.0367	72.052	389581	24552	15.8676	61.38	440929	29686.4	14.8529	74.216	290752	23736.8	12.249	59.342	345584	25506.6	13.5488	63.7665	771795	34408.6	22.4303	86.0215	481318	30605.8	15.7264	76.5145	555590	31641	17.5592	79.1025	530980	30920.8	17.1723	77.302	267839	24288	11.0276	60.72
26	59	431495	26774.2	16.1161	66.9355	319803	22714.8	14.0791	56.787	344594	27389.2	12.5814	68.473	218888	20702.4	10.5731	51.756	271752	22223.6	12.2281	55.559	647032	33691.6	19.2045	84.229	378255	28758.2	13.1529	71.8955	449977	30243.6	14.8784	75.609	431845	29616.6	14.5812	74.0415	197577	20653	9.56652	51.6325
27	59	510886	26490	19.286	66.225	386122	22978	16.804	57.445	424824	27627	15.3771	69.0675	264003	20339.4	12.9799	50.8485	319400	21229	15.0454	53.0725	775104	33504.4	23.1344	83.761	466572	28572	16.3297	71.43	541749	29619.2	18.2905	74.048	525142	29629	17.7239	74.0725	243931	20652.8	11.811	51.632
28	59	509134	26386.6	19.2952	65.9665	383448	23035.6	16.6459	57.589	422690	27656	15.2839	69.14	264517	20240.8	13.0685	50.602	316570	21209.2	14.9261	53.023	767943	33445.2	22.9612	83.613	467000	28560.6	16.3512	71.4015	540442	29396	18.3849	73.49	521800	29625.8	17.613	74.0645	243333	20758.8	11.7219	51.897
29	59	384348	29116.2	13.2005	72.7905	292335	24472.6	11.9454	61.1815	323193	30457.6	10.6112	76.144	203319	22092.4	9.20312	55.231	239810	22799.2	10.5183	56.998	586011	36121	16.2236	90.3025	350760	30763.8	11.4017	76.9095	416170	32017.6	12.9982	80.044	400453	31347	12.7749	78.3675	187863	22484.4	8.35524	56.211
30	59	419621	26648.8	15.7463	66.622	314041	23121.6	13.5822	57.804	345085	27570.2	12.5166	68.9255	217720	20397.8	10.6737	50.9945	260949	21453.2	12.1636	53.633	634731	33681.8	18.8449	84.2045	382196	28628.8	13.3501	71.572	450577	29685.6	15.1783	74.214	431677	29916.8	14.4293	74.792	203278	21003.8	9.67817	52.5095
MEAN		467514	28493	16.512	71.2326	352368	24726.3	14.3625	61.8158	412743	29270.8	14.0749	73.1769	275218	23033.6	11.9743	57.584	318218	24511	13.0847	61.2774	663772	33930.4	19.5347	84.8259	436860	29823.6	14.6062	74.559	482473	30218.3	15.9364	75.5458	464033	30025.8	15.3936	75.0645	270685	23977.5	11.2658	59.9438
SD		6817	259.577	0.0915517	0.648943	2748.58	160.202	0.0326976	0.400505	3646.55	102.88	0.080538	0.257199	4483.16	220.722	0.0796938	0.551805	4046.09	213.696	0.0748811	0.53424	1377.5	32.9526	0.0355877	0.0823815	3399.64	100.792	0.0722824	0.25198	1214.89	38.6596	0.0237373	0.0966491	1586.12	44.1822	0.0324336	0.110456	1169.03	142.658	0.0286788	0.356645

## Sheet: B4
Year	Day	Study area 1				Study area 2				Study area 3				Study area 4				Study area 5				Study area 6				Study area 7				Study area 8				Study area 9				Study area 10
		Mean overall density	Mean no of occupied cells	Mean abundance	Mean occupancy	Mean overall density	Mean no of occupied cells	Mean abundance	Mean occupancy	Mean overall density	Mean no of occupied cells	Mean abundance	Mean occupancy	Mean overall density	Mean no of occupied cells	Mean abundance	Mean occupancy	Mean overall density	Mean no of occupied cells	Mean abundance	Mean occupancy	Mean overall density	Mean no of occupied cells	Mean abundance	Mean occupancy	Mean overall density	Mean no of occupied cells	Mean abundance	Mean occupancy	Mean overall density	Mean no of occupied cells	Mean abundance	Mean occupancy	Mean overall density	Mean no of occupied cells	Mean abundance	Mean occupancy	Mean overall density	Mean no of occupied cells	Mean abundance	Mean occupancy
1	59	186330	37663.4	4.94724	94.1585	185903	35717.8	5.20477	89.2945	186009	36244	5.13212	90.61	185940	35042	5.30621	87.605	186381	37495.2	4.97079	93.738	185765	35662.8	5.20892	89.157	185531	33891.2	5.47432	84.728	185328	33200.6	5.58208	83.0015	184191	30930.2	5.95505	77.3255	186220	36613.2	5.08615	91.533
2	59	101431	25187.2	4.0271	62.968	77684.4	21897.2	3.54769	54.743	79783.8	24213	3.29508	60.5325	78063.6	19820.8	3.93847	49.552	76374.8	20777	3.67593	51.9425	116959	29490.6	3.96596	73.7265	90544.8	24963.8	3.62704	62.4095	97327.4	25062.2	3.88343	62.6555	96402.4	25185.6	3.82768	62.964	75626	21156.2	3.57465	52.8905
3	59	451074	29675.8	15.2001	74.1895	339976	26256.8	12.9481	65.642	358651	29343.8	12.2224	73.3595	317590	25436.2	12.4857	63.5905	340915	28344.8	12.0274	70.862	546336	33224.4	16.4438	83.061	425371	30250.2	14.0617	75.6255	430466	29583	14.5511	73.9575	421539	29546	14.2672	73.865	333409	27138.4	12.2855	67.846
4	59	516913	33983.8	15.2106	84.9595	389857	29477.4	13.2256	73.6935	489089	34040.6	14.3678	85.1015	369416	30053.2	12.2921	75.133	402032	32025.4	12.5535	80.0635	634226	35949.2	17.6423	89.873	507237	33715.8	15.0445	84.2895	495095	33019.2	14.9942	82.548	481639	32428	14.8526	81.07	395555	31587	12.5227	78.9675
5	59	648978	31268.6	20.7549	78.1715	479110	27680	17.3089	69.2	603228	31744.6	19.0025	79.3615	450921	27821.4	16.2077	69.5535	493639	30548.4	16.1593	76.371	793179	34445.2	23.0273	86.113	608537	32038.2	18.9941	80.0955	610865	31829	19.1921	79.5725	583008	31421.2	18.5546	78.553	470630	28906	16.2814	72.265
6	59	516049	29552	17.4624	73.88	380753	25801.6	14.7569	64.504	481777	30380.4	15.8581	75.951	328492	25251.6	13.0088	63.129	375559	27202	13.8063	68.005	671798	33841.2	19.8515	84.603	483729	30810	15.7004	77.025	500952	30787.2	16.2714	76.968	479784	30486.8	15.7374	76.217	339946	26266.8	12.942	65.667
7	59	609058	28887.2	21.084	72.218	456055	25721.6	17.7304	64.304	606940	29990.8	20.2375	74.977	390173	24098	16.1911	60.245	431623	24963.6	17.2901	62.409	809780	33620.2	24.0861	84.0505	587685	30277.6	19.4099	75.694	607458	30129	20.1619	75.3225	586444	30478.6	19.2412	76.1965	401156	25155.2	15.9473	62.888
8	59	600756	28822.2	20.8435	72.0555	448742	25739.4	17.434	64.3485	583136	29969	19.458	74.9225	380048	24023.6	15.8198	60.059	418851	25013.4	16.7451	62.5335	804662	33584	23.9597	83.96	570989	30098.8	18.9705	75.247	598560	29929.2	19.9992	74.823	576659	30501.6	18.9059	76.254	382638	25091	15.25	62.7275
9	59	436221	32777.8	13.3084	81.9445	331889	28057.8	11.8287	70.1445	420011	34036.8	12.3399	85.092	271096	27783	9.75764	69.4575	298424	27797	10.7358	69.4925	607556	36334	16.7214	90.835	412172	32921.2	12.52	82.303	448366	32908.4	13.6247	82.271	433123	32586.8	13.2914	81.467	267107	28725.6	9.29858	71.814
10	59	481054	28824.4	16.6891	72.061	357904	25495.8	14.0378	63.7395	442255	29864.6	14.8087	74.6615	290644	23925	12.1481	59.8125	324655	24723.8	13.1313	61.8095	654171	33800.2	19.354	84.5005	438020	29891	14.6539	74.7275	479334	30120.4	15.9139	75.301	458269	30618.4	14.9671	76.546	282891	24737	11.4359	61.8425
11	59	560466	30009.6	18.6762	75.024	416541	26172.2	15.9154	65.4305	517362	30901.6	16.7422	77.254	338899	25814.6	13.1282	64.5365	391347	28363.2	13.7977	70.908	776286	34439.2	22.5408	86.098	513482	31133.8	16.4927	77.8345	567851	31535.2	18.0069	78.838	536468	31286	17.1472	78.215	327912	26687.8	12.287	66.7195
12	59	497493	29110.4	17.0899	72.776	378734	25099.4	15.0894	62.7485	459651	30240.4	15.1999	75.601	290330	24342.2	11.927	60.8555	343813	26023.8	13.2115	65.0595	738559	34389.6	21.4762	85.974	472126	30596	15.431	76.49	530199	31404.4	16.8829	78.511	513517	30960	16.5865	77.4	275519	24832.4	11.0951	62.081
13	59	369588	26146.2	14.1354	65.3655	281581	22197.8	12.6851	55.4945	324360	27239.8	11.9076	68.0995	193629	19676.2	9.84076	49.1905	237466	20600.8	11.527	51.502	573433	33271.4	17.235	83.1785	339107	27727.6	12.23	69.319	393239	28896	13.6088	72.24	388581	28626	13.5744	71.565	183153	19852.6	9.22562	49.6315
14	59	356173	24565	14.4992	61.4125	269197	20946	12.8519	52.365	293383	25312	11.5907	63.28	174447	17169.4	10.1603	42.9235	222124	18530.6	11.9869	46.3265	555737	32548.2	17.0743	81.3705	320499	26446.6	12.1187	66.1165	374360	27446.6	13.6396	68.6165	370728	27452.8	13.5042	68.632	166712	17620.8	9.46111	44.052
15	59	356923	23837	14.9735	59.5925	266295	20078.2	13.2629	50.1955	282592	24207.4	11.6738	60.5185	168045	15857	10.5975	39.6425	217731	17581.8	12.3839	43.9545	558382	32437.4	17.2141	81.0935	315302	25855.4	12.1948	64.6385	371087	26953.6	13.7676	67.384	364269	26771.2	13.6067	66.928	159655	16321.8	9.78169	40.8045
16	59	435959	24052.4	18.1254	60.131	324960	20386	15.9404	50.965	351100	24647.8	14.2447	61.6195	204493	16105.6	12.697	40.264	265018	17942.2	14.7707	44.8555	688295	32763.4	21.008	81.9085	390337	26360	14.8079	65.9	455193	27356.2	16.6395	68.3905	443286	27226	16.2817	68.065	194316	16619	11.6924	41.5475
17	59	477089	25221.4	18.916	63.0535	355028	21621	16.4205	54.0525	407606	26555.6	15.3491	66.389	238729	18089.2	13.1973	45.223	298781	19796.6	15.0925	49.4915	736048	33247.6	22.1384	83.119	449630	28028.8	16.0417	70.072	508537	28610.8	17.7743	71.527	486508	28593.6	17.0146	71.484	228169	18860.4	12.0978	47.151
18	59	505289	26157.2	19.3174	65.393	373656	22430	16.6588	56.075	446579	27863	16.0277	69.6575	258506	19438.2	13.2989	48.5955	319316	20951	15.2411	52.3775	762831	33707	22.6312	84.2675	475392	28879.6	16.4612	72.199	535921	29225.4	18.3375	73.0635	509707	29336.4	17.3746	73.341	248696	20308.8	12.2457	50.772
19	59	528045	26683.2	19.7894	66.708	387660	22877.6	16.945	57.194	470106	28391.8	16.5578	70.9795	280970	20519.2	13.693	51.298	338789	22166.4	15.2839	55.416	782738	33649.4	23.2616	84.1235	492062	29224.8	16.8371	73.062	555091	29611	18.7461	74.0275	525695	29601.6	17.759	74.004	270538	21590.6	12.5304	53.9765
20	59	484483	27434.4	17.6597	68.586	353584	23548.4	15.0152	58.871	433474	29262.4	14.8133	73.156	261575	21460.6	12.1886	53.6515	312055	22958.6	13.5921	57.3965	714512	34108.8	20.948	85.272	447788	29691.4	15.0814	74.2285	512314	30109.8	17.0149	75.2745	478598	30165	15.866	75.4125	253261	22561.6	11.2253	56.404
21	59	522713	27306.8	19.1422	68.267	381926	23583.6	16.1946	58.959	459033	28942.4	15.8602	72.356	283054	21624	13.0898	54.06	336144	23257.6	14.4531	58.144	762441	33749.6	22.5911	84.374	476743	29473.2	16.1755	73.683	544317	29890.8	18.2102	74.727	515239	29956.2	17.1998	74.8905	271974	22747.2	11.9564	56.868
22	59	504003	26725.2	18.8587	66.813	376600	23197.2	16.2347	57.993	443553	28415.2	15.6097	71.038	273979	21054.6	13.0128	52.6365	325659	22437.8	14.5139	56.0945	755551	33499.4	22.5542	83.7485	464661	28957.4	16.0464	72.3935	536144	29494.2	18.178	73.7355	514043	29679	17.3201	74.1975	258414	22055.6	11.7165	55.139
23	59	514744	28073	18.3359	70.1825	382251	24055.2	15.8906	60.138	454067	29509.4	15.3872	73.7735	286930	22874.4	12.5437	57.186	342103	25196.6	13.5773	62.9915	765078	34258.8	22.3323	85.647	479093	30211.4	15.858	75.5285	549002	31006.2	17.7062	77.5155	523409	30570.8	17.1212	76.427	267129	23859.6	11.1959	59.649
24	59	413672	29667.6	13.9436	74.169	312275	24787.6	12.598	61.969	366660	31378.2	11.6852	78.4455	230248	23835.6	9.65985	59.589	274680	25234.6	10.8851	63.0865	626838	35909	17.4563	89.7725	388673	31398.8	12.3786	78.497	449136	32612	13.7721	81.53	432562	31628.4	13.6764	79.071	211946	24385.4	8.6915	60.9635
25	59	502874	28043.6	17.9319	70.109	375414	23869.4	15.7278	59.6735	428550	29297.8	14.6274	73.2445	270646	22483.6	12.0375	56.209	323868	24062.4	13.4595	60.156	763467	34316.4	22.2479	85.791	468181	30174.2	15.516	75.4355	543220	31369	17.3171	78.4225	520050	30717.2	16.9302	76.793	246491	22999.6	10.7172	57.499
26	59	421034	25915.2	16.2466	64.788	309985	21991	14.096	54.9775	334620	26776	12.497	66.94	208105	19516.8	10.6629	48.792	258804	20943.4	12.3573	52.3585	641574	33600	19.0945	84	368103	28241.2	13.0342	70.603	441462	29938.2	14.7458	74.8455	422551	29352.4	14.3958	73.381	184376	19272.6	9.56675	48.1815
27	59	495214	25676	19.287	64.19	374777	22250.4	16.8436	55.626	409966	26852.8	15.2671	67.132	251022	19330.8	12.9856	48.327	304963	20208.2	15.0911	50.5205	764541	33417.2	22.8787	83.543	452488	28149.8	16.0743	70.3745	530593	29390.2	18.0534	73.4755	513518	29376.6	17.4805	73.4415	228081	19324	11.803	48.31
28	59	491414	25678.6	19.1371	64.1965	372521	22346.6	16.6701	55.8665	408141	27005.6	15.1132	67.514	251129	19267.6	13.0337	48.169	302520	20214.4	14.9656	50.536	757896	33367.6	22.7135	83.419	452675	28096.8	16.1113	70.242	525931	29139.8	18.0486	72.8495	511943	29389.2	17.4194	73.473	229014	19417.2	11.7944	48.543
29	59	371568	27966.2	13.2863	69.9155	282584	23434.2	12.0586	58.5855	311521	29264.2	10.6451	73.1605	193045	20523.6	9.40598	51.309	229558	21360	10.7471	53.4	578899	35915	16.1186	89.7875	338864	29940.2	11.318	74.8505	405194	31521.2	12.8547	78.803	391152	30927.2	12.6475	77.318	174516	20429.2	8.5425	51.073
30	59	406373	25857.2	15.7161	64.643	302715	22330.8	13.5559	55.827	330026	26711.4	12.3552	66.7785	206952	19356.6	10.6915	48.3915	247346	20353	12.1528	50.8825	624632	33582.4	18.6	83.956	367900	28127.2	13.0799	70.318	440029	29395.6	14.9692	73.489	419408	29631.2	14.1543	74.078	187022	19513.8	9.5841	48.7845
MEAN		458766	28025.6	16.4865	70.064	344205	24301.6	14.2893	60.754	406108	28953.4	13.9955	72.3835	264237	22386.5	11.8338	55.9662	308018	23902.5	13.0061	59.7561	658406	33871	19.4125	84.6774	426097	29519.1	14.3914	73.7977	474086	30049.1	15.7482	75.1229	456076	29847.7	15.222	74.6192	256736	23154.5	11.0612	57.8864
SD		658.288	49.1051	0.018994	0.122763	1305.56	61.4438	0.0349141	0.15361	4648.78	179.133	0.0785294	0.447833	1338.94	145.73	0.0583679	0.364326	3972.89	196.705	0.0878082	0.491764	2768.25	36.2149	0.0641757	0.0905372	2401.39	73.9025	0.0540076	0.184756	1079.79	35.593	0.024405	0.0889825	2237.17	65.4825	0.052225	0.163706	1626.87	105.961	0.0434259	0.264902
