# Supplementary material for: Is the effectiveness of policy-driven mitigation measures on carabid populations driven by landscape and farmland heterogeneity? Applying a modelling approach in the Dutch agroecosystems
Source: PLoS One. 2022 Dec 27;17(12):e0279639. doi: 10.1371/journal.pone.0279639 (PMC9794068; doi:10.1371/journal.pone.0279639)
Supplement: S2 File — (XLSX) [file pone.0279639.s006.xlsx]

## Sheet: Metadata
Supplementary Data File 2
Results of beetle simulations for 10 Dutch study areas for DT50 = 1.3 days (basic application rate of 41.79) supporting the finding in the study Ziółkowska et al. "Is the effectiveness of policy-driven mitigation measures on carabid populations driven by landscape and farmland heterogeneity? Applying a modelling approach in the Dutch agroecosystems"
Results for each scenario are placed in separate sheets of the workbook.
Description of columns
Column name	Description
Year	Year of the simulation.
Day	Day of the simulation for measuring simulation endpoints (day 59 = March 1st in this case).
Mean overall density	Mean overall beetle population density (i.e., total number of adult female beetles divided by the landscape area, i.e. 100 km2) across 10 replicates.
Mean no of occupied cells	Mean number of cells of 50x50m occupied by adult female beetles (out of 40000) across 10 replicates.
Mean abundance	Mean beetle abundance (mean density of adult females in the occupied areas) across 10 replicates.
Mean occupancy	Mean beetle occupancy (i.e., beetle distribution defined as proportion of grid cells in the landscape with at least 100 adult female beetles) across 10 replicates.
Levels of insecticides toxicity used in scenarios tested for beetles
Level of toxicity	Beetles
	Field mortality rate m (LR) [%]	Timespan of test d [days]	Daily probability of mortality p [1]
High (H)	90	7	0.28
Medium (M)	50	7	0.09
Low (L)	25	7	0.04
[1] p = 1 – (1-m)^(1/d); e.g. for high toxicity level insecticides it is: 1 – (0.1)^(1/7) = 0.28
Description of scenarios
Scenario	Drift reduction [%]	Level of insecticides toxicity	Field boundaries [ON/OFF]	% of fields with margins
B0A	50	H	OFF	50
B2A	50	M	OFF	50
B3A	50	L	OFF	50
B0B	50	H	ON	50
B2B	50	M	ON	50
B3B	50	L	ON	50
B4	90	L	ON	50

## Sheet: B0A
Year	Day	Study area 1				Study area 2				Study area 3				Study area 4				Study area 5				Study area 6				Study area 7				Study area 8				Study area 9				Study area 10
		Mean overall density	Mean no of occupied cells	Mean abundance	Mean occupancy	Mean overall density	Mean no of occupied cells	Mean abundance	Mean occupancy	Mean overall density	Mean no of occupied cells	Mean abundance	Mean occupancy	Mean overall density	Mean no of occupied cells	Mean abundance	Mean occupancy	Mean overall density	Mean no of occupied cells	Mean abundance	Mean occupancy	Mean overall density	Mean no of occupied cells	Mean abundance	Mean occupancy	Mean overall density	Mean no of occupied cells	Mean abundance	Mean occupancy	Mean overall density	Mean no of occupied cells	Mean abundance	Mean occupancy	Mean overall density	Mean no of occupied cells	Mean abundance	Mean occupancy	Mean overall density	Mean no of occupied cells	Mean abundance	Mean occupancy
1	59	186328	37663.4	4.94718	94.1585	185864	35718	5.20365	89.295	185961	36238.8	5.13156	90.597	185869	35058	5.30175	87.645	186296	37505	4.96723	93.7625	185684	35624.4	5.21226	89.061	185504	33865.8	5.47761	84.6645	185307	33203.6	5.58094	83.009	184136	30901	5.95889	77.2525	186206	36608.8	5.08638	91.522
2	59	89598	22818.2	3.9266	57.0455	67924.8	19628.4	3.46054	49.071	65143.4	20364	3.19895	50.91	56723.6	16002.4	3.54469	40.006	56179	17052.2	3.29453	42.6305	113604	28509.2	3.98483	71.273	74097.8	21451.4	3.45422	53.6285	89352	23129.2	3.86317	57.823	89850	23560.6	3.81357	58.9015	52035	16275.6	3.19712	40.689
3	59	380661	27588.2	13.7979	68.9705	285281	24044.4	11.8648	60.111	270596	25511.4	10.6069	63.7785	206965	22148.2	9.34453	55.3705	240599	25092.8	9.58838	62.732	512639	32735.4	15.6601	81.8385	329435	28134.2	11.7094	70.3355	378044	28363.6	13.3285	70.909	378353	28225.8	13.4045	70.5645	209900	23880.8	8.78949	59.702
4	59	436468	31627.2	13.8004	79.068	331240	26845.2	12.3389	67.113	356261	30128.2	11.8248	75.3205	251672	25904.2	9.7155	64.7605	294937	27937.8	10.5569	69.8445	599805	35636.4	16.8312	89.091	406589	31834.4	12.772	79.586	437722	31923	13.7118	79.8075	435556	31398.4	13.8719	78.496	255963	27373.8	9.35065	68.4345
5	59	560518	29626	18.9198	74.065	415798	25625	16.2262	64.0625	443485	28578	15.5184	71.445	319305	25094.2	12.7242	62.7355	371020	27582.6	13.4512	68.9565	755847	34305.6	22.0328	85.764	504376	30960.4	16.291	77.401	543806	31161.4	17.4513	77.9035	535125	30337.8	17.6389	75.8445	316390	26338.4	12.0125	65.846
6	59	443692	27318.6	16.2414	68.2965	331627	23434	14.1515	58.585	349569	26352.4	13.2652	65.881	234920	21358.6	10.9988	53.3965	288888	23485	12.301	58.7125	633943	33380.2	18.9916	83.4505	394627	28624.2	13.7865	71.5605	441380	29581.2	14.921	73.953	435475	29092.8	14.9685	72.732	230013	21898	10.5039	54.745
7	59	521508	26502.8	19.6775	66.257	397840	23386.4	17.0116	58.466	434332	26115.4	16.6313	65.2885	278939	19734.6	14.1345	49.3365	329844	20499.6	16.0903	51.249	760876	32937.4	23.1007	82.3435	477322	27235.2	17.5259	68.088	532638	28541	18.6622	71.3525	531762	28957.8	18.3634	72.3945	269920	19555.8	13.8026	48.8895
8	59	519667	26542.6	19.5786	66.3565	396800	23486.6	16.8948	58.7165	435969	26376.8	16.5285	65.942	282625	19895.2	14.2057	49.738	328484	20829.2	15.7704	52.073	761402	32951.8	23.1065	82.3795	476113	27254	17.4695	68.135	532977	28382.6	18.7783	70.9565	527976	28983.2	18.2166	72.458	267372	19771.2	13.5233	49.428
9	59	393577	30306	12.9868	75.765	301969	25645.4	11.7748	64.1135	331600	30146.8	10.9995	75.367	216133	22779	9.48826	56.9475	248027	22857	10.8513	57.1425	582479	35833.4	16.2552	89.5835	354658	29992.4	11.8249	74.981	410629	31403.4	13.0759	78.5085	402812	31380.4	12.8364	78.451	203371	22581.4	9.00612	56.4535
10	59	433054	26838	16.1358	67.095	323310	23538	13.7357	58.845	342727	26233.4	13.0645	65.5835	227186	19946	11.3901	49.865	265272	20853.8	12.7205	52.1345	622648	33193.8	18.758	82.9845	376102	27128.6	13.8637	67.8215	435773	28633	15.2193	71.5825	428860	29279.4	14.6472	73.1985	212837	19874	10.7093	49.685
11	59	513296	28485.6	18.0195	71.214	383662	24652.6	15.5627	61.6315	405208	27843.6	14.553	69.609	276313	23133	11.9445	57.8325	328788	25958	12.6661	64.895	742399	34263.6	21.6673	85.659	452575	30153	15.0093	75.3825	523669	31016.8	16.8834	77.542	505232	30210.2	16.7239	75.5255	257101	24223.2	10.6138	60.558
12	59	456363	27424.6	16.6406	68.5615	350795	23674	14.8177	59.185	362084	26353	13.7397	65.8825	243086	21373.2	11.3734	53.433	294600	23200.4	12.6981	58.001	701177	34107.4	20.5579	85.2685	413638	29162.2	14.184	72.9055	484461	30614	15.8248	76.535	477938	29868.2	16.0016	74.6705	219638	21379.2	10.2735	53.448
13	59	331682	23966.2	13.8396	59.9155	258697	20693.4	12.5014	51.7335	254989	21968.2	11.6072	54.9205	164906	16236	10.1568	40.59	204580	17405.2	11.754	43.513	531214	32495.2	16.3475	81.238	288448	24841.2	11.6117	62.103	350105	27057.4	12.9394	67.6435	352452	27292.2	12.914	68.2305	147058	15404.4	9.54652	38.511
14	59	317385	22498.2	14.1071	56.2455	247929	19610.4	12.6427	49.026	237540	20062.8	11.8398	50.157	152069	14259.4	10.6645	35.6485	193582	15810.8	12.2437	39.527	512314	31648	16.1879	79.12	271687	23352.2	11.6343	58.3805	331758	25487.2	13.0167	63.718	336675	26038.6	12.9298	65.0965	136323	13767.2	9.90203	34.418
15	59	318207	21916.2	14.5193	54.7905	244723	18795.8	13.0201	46.9895	231989	19094.6	12.1494	47.7365	144791	13137	11.0216	32.8425	190598	15138	12.5907	37.845	514635	31504.4	16.3353	78.761	266684	22815.2	11.6889	57.038	329320	25019.2	13.1627	62.548	330980	25338.8	13.0622	63.347	132178	12857.8	10.28	32.1445
16	59	389689	22166.8	17.5798	55.417	299051	19146.8	15.6189	47.867	287689	19514.4	14.7424	48.786	176718	13414.4	13.1738	33.536	231403	15417.8	15.0088	38.5445	635453	31886.2	19.9288	79.7155	331370	23502.2	14.0995	58.7555	405444	25513.2	15.8915	63.783	403302	25818.4	15.6207	64.546	160022	13078.8	12.2352	32.697
17	59	434793	23169	18.7662	57.9225	329439	20265.2	16.2564	50.663	323341	21005.2	15.3934	52.513	204460	14904.2	13.7183	37.2605	260184	16850.2	15.441	42.1255	692637	32480.6	21.3246	81.2015	389588	25287	15.4066	63.2175	457585	26813	17.0658	67.0325	448874	27238.8	16.4792	68.097	183794	14722.6	12.4838	36.8065
18	59	462260	24176.8	19.12	60.442	348993	21067	16.5659	52.6675	344129	22076	15.5884	55.19	218270	15958.2	13.6776	39.8955	275860	17756.6	15.5356	44.3915	722967	33034.8	21.885	82.587	415813	26175.8	15.8854	65.4395	486086	27606.2	17.6079	69.0155	472558	28063.4	16.8389	70.1585	199890	15796.2	12.6543	39.4905
19	59	484063	24538.8	19.7264	61.347	363985	21512.2	16.9199	53.7805	363742	22872.6	15.903	57.1815	236404	16978.4	13.9238	42.446	293750	18989.2	15.4693	47.473	747608	33078.2	22.6012	82.6955	436861	26795.4	16.3036	66.9885	509409	28141.2	18.1019	70.353	495098	28348.4	17.4648	70.871	215762	17023.4	12.6744	42.5585
20	59	447670	25504.8	17.5524	63.762	334153	22129	15.1002	55.3225	335985	23810.2	14.111	59.5255	219723	17780.8	12.3573	44.452	269569	19563	13.7795	48.9075	687658	33565.6	20.487	83.914	399930	27278	14.6613	68.195	474890	28705.6	16.5435	71.764	453508	28993.6	15.6417	72.484	201698	17852	11.2983	44.63
21	59	482922	25293.4	19.0928	63.2335	361447	22165.4	16.3068	55.4135	359954	23706.8	15.1836	59.267	237756	18067.6	13.1593	45.169	290716	19855.8	14.6414	49.6395	728199	33182.2	21.9455	82.9555	422149	27058.2	15.6015	67.6455	501248	28576.4	17.5406	71.441	486981	28760.2	16.9325	71.9005	216835	18161.8	11.9391	45.4045
22	59	469413	24792.8	18.9334	61.982	356065	21794.4	16.3375	54.486	350775	23057.4	15.2131	57.6435	232612	17452.2	13.3285	43.6305	285479	19079.6	14.9625	47.699	719889	32834.6	21.9247	82.0865	412458	26326.2	15.6672	65.8155	491506	28057	17.5181	70.1425	483968	28449.2	17.0117	71.123	209435	17444.6	12.0057	43.6115
23	59	481018	26494.2	18.1556	66.2355	362008	22837.4	15.8515	57.0935	363156	24619	14.7511	61.5475	245588	19628.8	12.5116	49.072	303245	22790.8	13.3056	56.977	733564	34008	21.5703	85.02	431918	29065.4	14.8602	72.6635	508087	30393.8	16.7168	75.9845	494246	29606.2	16.694	74.0155	220324	20633.4	10.678	51.5835
24	59	388268	28032	13.8509	70.08	295736	23504.6	12.5821	58.7615	295120	25303.4	11.6633	63.2585	200257	20351.8	9.83975	50.8795	245904	22518.8	10.9199	56.297	602333	35592.4	16.9231	88.981	349831	29979.8	11.6689	74.9495	417577	31723	13.1632	79.3075	406137	30744	13.2103	76.86	177085	20542.8	8.62031	51.357
25	59	472438	26415.2	17.8851	66.038	355415	22631.8	15.7042	56.5795	351461	24072.4	14.6001	60.181	237052	19618	12.0834	49.045	291700	21912.4	13.3121	54.781	733981	34113.8	21.5157	85.2845	421028	28991.6	14.5224	72.479	505725	30760	16.441	76.9	490507	29694.4	16.5185	74.236	208396	19759.8	10.5464	49.3995
26	59	392842	24434.8	16.0772	61.087	292236	20895.4	13.9857	52.2385	279896	21629.6	12.9404	54.074	185720	16809.4	11.0486	42.0235	235209	18935	12.4219	47.3375	609766	33154	18.3919	82.885	328278	26504.2	12.3859	66.2605	404055	28835.8	14.0123	72.0895	393981	28195.4	13.9732	70.4885	158397	16217.4	9.76708	40.5435
27	59	462796	23902.6	19.3617	59.7565	352069	21034.8	16.7375	52.587	340400	21672.2	15.7068	54.1805	221516	16280	13.6066	40.7	274981	17630.6	15.5968	44.0765	725582	32725.8	22.1716	81.8145	398782	25515.6	15.6289	63.789	482441	27823.2	17.3395	69.558	476648	28111.6	16.9556	70.279	193277	15495.2	12.4733	38.738
28	59	460362	23881.6	19.2768	59.704	351292	21136.8	16.6199	52.842	339798	21774	15.6057	54.435	223436	16304.2	13.7042	40.7605	273206	17624	15.5019	44.06	720158	32677.6	22.0383	81.694	401172	25552	15.7002	63.88	482214	27656.6	17.4358	69.1415	475648	28110.4	16.9207	70.276	193360	15653.2	12.3527	39.133
29	59	351033	26299.2	13.3477	65.748	270198	22340.2	12.0947	55.8505	262436	23309.6	11.2587	58.274	173693	17535.6	9.90515	43.839	209470	18750.6	11.1714	46.8765	556076	35372.2	15.7207	88.4305	305888	27688.8	11.0473	69.222	376584	30021.4	12.5438	75.0535	366500	29941.2	12.2407	74.853	150607	16954	8.88326	42.385
30	59	380097	24084.6	15.7817	60.2115	289577	21234.8	13.6369	53.087	279256	21752.6	12.8378	54.3815	184329	16494.2	11.1754	41.2355	224451	17856.2	12.5699	44.6405	597654	32942.4	18.1424	82.356	331557	25708.2	12.8969	64.2705	403525	27924	14.4508	69.81	393134	28399	13.8432	70.9975	159893	15977.6	10.0073	39.944
MEAN		415389	26143.6	16.0548	65.359	316171	22749.1	14.051	56.8728	319486	24384.8	13.2052	60.9619	214635	19121.2	11.4407	47.8031	259561	20891.3	12.7063	52.2282	624806	33325.8	18.7199	83.3145	368283	27274.4	13.4879	68.1861	430444	28735.6	14.9597	71.8389	423142	28644.6	14.7233	71.6116	198169	19236.7	10.5074	48.0919
SD		2822.28	62.6099	0.0826538	0.156525	2557.42	117.763	0.0946705	0.294407	1558.31	88.6632	0.0321452	0.221658	1760.25	165.711	0.0315458	0.414276	1688.74	76.6029	0.0597699	0.191507	2103.59	46.9277	0.0430252	0.117319	1421.61	62.4795	0.0294477	0.156199	1941.97	63.1921	0.0422573	0.15798	1051.39	37.1903	0.0323628	0.0929758	2013.54	212.163	0.0208381	0.530409

## Sheet: B2A
Year	Day	Study area 1				Study area 2				Study area 3				Study area 4				Study area 5				Study area 6				Study area 7				Study area 8				Study area 9				Study area 10
		Mean overall density	Mean no of occupied cells	Mean abundance	Mean occupancy	Mean overall density	Mean no of occupied cells	Mean abundance	Mean occupancy	Mean overall density	Mean no of occupied cells	Mean abundance	Mean occupancy	Mean overall density	Mean no of occupied cells	Mean abundance	Mean occupancy	Mean overall density	Mean no of occupied cells	Mean abundance	Mean occupancy	Mean overall density	Mean no of occupied cells	Mean abundance	Mean occupancy	Mean overall density	Mean no of occupied cells	Mean abundance	Mean occupancy	Mean overall density	Mean no of occupied cells	Mean abundance	Mean occupancy	Mean overall density	Mean no of occupied cells	Mean abundance	Mean occupancy	Mean overall density	Mean no of occupied cells	Mean abundance	Mean occupancy
1	59	186316	37644.8	4.94932	94.112	185937	35715.2	5.2061	89.288	185928	36222.8	5.13291	90.557	185868	35060.6	5.30133	87.6515	186368	37515.8	4.96773	93.7895	185672	35659.2	5.20684	89.148	185536	33880.4	5.47622	84.701	185262	33195	5.58101	82.9875	184098	30895	5.95883	77.2375	186168	36629.2	5.08251	91.573
2	59	94097.8	23747.8	3.96238	59.3695	72531.6	20623.6	3.51692	51.559	70433.4	21706	3.24488	54.265	65365.4	17353.4	3.76672	43.3835	62979.2	18375	3.42744	45.9375	114412	28644	3.99427	71.61	79473.8	22201	3.57974	55.5025	91612	23463.2	3.9045	58.658	92761.2	24017.6	3.86222	60.044	59895	17758.4	3.37277	44.396
3	59	403903	28844	14.003	72.11	306751	25547.6	12.007	63.869	292996	27206.6	10.7693	68.0165	242120	24529.6	9.87052	61.324	269061	27596.6	9.74978	68.9915	518560	32875.8	15.7733	82.1895	355056	29102.4	12.2002	72.756	388084	28809.8	13.4706	72.0245	392551	28652.4	13.7005	71.631	243002	26242.4	9.25991	65.606
4	59	471836	33515	14.0784	83.7875	358410	28837.6	12.4286	72.094	397903	32333.8	12.3061	80.8345	296705	29103.6	10.1948	72.759	325391	30782.2	10.5708	76.9555	605627	35777	16.9278	89.4425	432447	32752.2	13.2036	81.8805	450888	32479.6	13.8822	81.199	452038	31949.8	14.1484	79.8745	295017	30081.6	9.80722	75.204
5	59	607357	31109.4	19.5233	77.7735	450495	27327.4	16.4851	68.3185	505239	30419.4	16.6091	76.0485	371842	27876	13.3392	69.69	404054	30159.4	13.3973	75.3985	760780	34375.6	22.1314	85.939	536477	31776.8	16.8827	79.442	563660	31688.4	17.7876	79.221	554085	30743.4	18.0229	76.8585	362301	28966.8	12.5075	72.417
6	59	474154	28879.4	16.4184	72.1985	355017	25015.2	14.1921	62.538	398432	28464.6	13.9975	71.1615	270687	23908	11.322	59.77	311888	25774.4	12.1007	64.436	639523	33522.8	19.0773	83.807	422471	29523.6	14.3096	73.809	457534	30089	15.206	75.2225	449476	29607.8	15.181	74.0195	263401	24520	10.7423	61.3
7	59	561633	27748.6	20.24	69.3715	426559	24747.6	17.2364	61.869	499558	27745.2	18.0052	69.363	320041	21534.6	14.8617	53.8365	356111	21961.2	16.2155	54.903	770688	33079.4	23.2981	82.6985	509017	27850.2	18.277	69.6255	552919	28869.6	19.1523	72.174	550798	29427.2	18.7173	73.568	310535	21306.2	14.5749	53.2655
8	59	561976	27734.6	20.2626	69.3365	423351	24796.4	17.0731	61.991	492794	27691.2	17.796	69.228	320988	21615.6	14.8498	54.039	355830	22321.4	15.9412	55.8035	769413	33033.8	23.2917	82.5845	505728	27825.2	18.1752	69.563	550730	28693.6	19.1935	71.734	546553	29384	18.6004	73.46	308496	21627.4	14.2641	54.0685
9	59	423266	32446.2	13.0452	81.1155	322668	27658.4	11.6662	69.146	368556	32246.2	11.4294	80.6155	241477	25041.2	9.64317	62.603	267283	24811	10.7728	62.0275	588771	35969.8	16.3685	89.9245	375707	30807.6	12.1953	77.019	424387	31879.6	13.3122	79.699	415896	32027.4	12.9856	80.0685	230137	25039.8	9.19085	62.5995
10	59	471107	28318.4	16.6361	70.796	348653	25131.2	13.8733	62.828	383576	27693.4	13.8508	69.2335	258545	21718.6	11.9043	54.2965	288208	22541.4	12.7857	56.3535	632482	33298.8	18.9941	83.247	403371	27894.6	14.4606	69.7365	455580	29074.4	15.6695	72.686	442539	29729	14.8858	74.3225	246979	21910.2	11.2723	54.7755
11	59	562085	30431.6	18.4704	76.079	414725	26511.8	15.643	66.2795	455840	29675.2	15.361	74.188	321590	26225	12.2627	65.5625	362429	29258.2	12.3873	73.1455	753333	34423	21.8846	86.0575	485971	31211.6	15.5702	78.029	545924	31528.4	17.3153	78.821	523898	30669.4	17.0821	76.6735	306494	27838	11.0099	69.595
12	59	489844	29281.4	16.7289	73.2035	374094	25390.8	14.7334	63.477	401897	28564.2	14.07	71.4105	275626	24145.6	11.4152	60.364	319675	26071.2	12.2616	65.178	711242	34289	20.7426	85.7225	443205	30151.2	14.6994	75.378	500760	31122	16.0902	77.805	495122	30324.6	16.3274	75.8115	256009	24582.2	10.4144	61.4555
13	59	351752	25721.2	13.6756	64.303	271440	22027.4	12.3228	55.0685	276826	24131.2	11.4717	60.328	179205	18166.8	9.86441	45.417	217978	18818.6	11.5831	47.0465	539067	32677.2	16.4967	81.693	309333	25729.6	12.0225	64.324	360981	27624.2	13.0676	69.0605	365289	27838.2	13.1219	69.5955	166571	17515	9.5102	43.7875
14	59	335180	24032.4	13.947	60.081	259538	20660.6	12.562	51.6515	254423	21951.6	11.5902	54.879	164193	15845.4	10.3622	39.6135	204939	16905.4	12.1227	42.2635	521756	31816.4	16.399	79.541	291211	24230.6	12.0183	60.5765	343329	25997	13.2065	64.9925	347775	26555.2	13.0963	66.388	152083	15529.8	9.793	38.8245
15	59	335587	23265.2	14.4244	58.163	256037	19858	12.8934	49.645	249320	20816	11.9773	52.04	156707	14669.4	10.6826	36.6735	200981	16133.4	12.4574	40.3335	525368	31745.6	16.5493	79.364	286514	23787.6	12.0447	59.469	342568	25561.2	13.4019	63.903	342379	25922.4	13.2079	64.806	146166	14463.4	10.1059	36.1585
16	59	410794	23495.8	17.4837	58.7395	312008	20098.2	15.5242	50.2455	309208	21160.2	14.6127	52.9005	189380	14821.6	12.7773	37.054	243406	16468.4	14.7802	41.171	648233	32127	20.1772	80.3175	355594	24408.8	14.5683	61.022	419905	26015	16.1409	65.0375	418161	26337.6	15.877	65.844	177535	14673.4	12.0991	36.6835
17	59	457759	24622.4	18.5911	61.556	344156	21432	16.058	53.58	351032	22942.4	15.3006	57.356	222166	16633.4	13.3566	41.5835	275696	18154	15.1865	45.385	707148	32680.4	21.6383	81.701	419622	26157	16.0424	65.3925	477341	27410.4	17.4146	68.526	466811	27765.8	16.8125	69.4145	208896	16748.8	12.4723	41.872
18	59	490338	25795.6	19.0086	64.489	367891	22333.6	16.4725	55.834	377360	24242.2	15.5663	60.6055	240477	17869.8	13.4572	44.6745	294999	19219.6	15.3489	48.049	737813	33262.8	22.1813	83.157	446492	27003	16.5349	67.5075	509114	28217	18.0428	70.5425	492087	28558	17.2311	71.395	229677	18164.8	12.6441	45.412
19	59	518571	26299.8	19.7177	65.7495	387901	22930	16.9167	57.325	403058	25160.8	16.0193	62.902	265672	19104.4	13.9063	47.761	316524	20743.6	15.2589	51.859	763265	33205.8	22.9859	83.0145	468982	27696	16.9332	69.24	531890	28629	18.5787	71.5725	514654	28838.4	17.8461	72.096	254030	19723	12.8799	49.3075
20	59	481151	27455.4	17.5248	68.6385	357623	23735	15.0673	59.3375	376689	26325	14.3092	65.8125	250681	20066.2	12.4927	50.1655	292705	21439.2	13.6528	53.598	699850	33748.8	20.737	84.372	430820	28143.2	15.3081	70.358	495111	29203.2	16.954	73.008	470214	29507.4	15.9355	73.7685	241353	20843	11.5796	52.1075
21	59	521195	27177.6	19.1774	67.944	386728	23757.8	16.2779	59.3945	400948	26085.6	15.3705	65.214	271836	20352.4	13.3565	50.881	315503	21913.4	14.3977	54.7835	743397	33362.2	22.2826	83.4055	455934	27940.2	16.3182	69.8505	522374	29011.4	18.0058	72.5285	506265	29250.4	17.308	73.126	260909	21271.2	12.2658	53.178
22	59	500293	26551.4	18.8424	66.3785	376784	23279	16.1856	58.1975	389216	25560	15.2275	63.9	262220	19628.4	13.3592	49.071	306527	20969.8	14.6176	52.4245	735269	32997.6	22.2825	82.494	445001	27149.6	16.3907	67.874	513988	28490.6	18.0406	71.2265	502356	28929.4	17.3649	72.3235	246866	20180.6	12.2328	50.4515
23	59	516306	28650	18.0212	71.625	385550	24574.8	15.6888	61.437	404713	27439.2	14.7494	68.598	279760	22870.6	12.2323	57.1765	332668	26173.8	12.71	65.4345	752898	34202	22.0133	85.505	465483	30153.8	15.437	75.3845	532202	30945.4	17.1981	77.3635	514316	30056.6	17.1116	75.1415	266224	24839.8	10.7177	62.0995
24	59	415180	30701.8	13.523	76.7545	314831	25548.8	12.3227	63.872	329476	29023.6	11.352	72.559	225608	23892.6	9.44258	59.7315	268067	25790	10.3942	64.475	618989	35937.4	17.2241	89.8435	376512	31189.2	12.0719	77.973	435936	32537.4	13.398	81.3435	422908	31388.8	13.4732	78.472	209114	24705.6	8.46425	61.764
25	59	503458	28555.6	17.6308	71.389	378522	24329.6	15.5581	60.824	392271	27252.4	14.394	68.131	267446	22769	11.746	56.9225	320123	25021	12.7942	62.5525	755552	34390.4	21.9699	85.976	454425	30067.8	15.1134	75.1695	528636	31320.2	16.8784	78.3005	512045	30196.8	16.9569	75.492	245377	23501.2	10.441	58.753
26	59	413565	26284.4	15.7342	65.711	308554	22284.4	13.8462	55.711	305395	24279.4	12.5784	60.6985	202434	19352	10.4606	48.38	252768	21211	11.9169	53.0275	626537	33390.2	18.7641	83.4755	355295	27666	12.8423	69.165	422461	29493.4	14.3239	73.7335	411237	28743.2	14.3073	71.858	181218	19231.2	9.42315	48.078
27	59	487729	25572.8	19.0722	63.932	371006	22328.2	16.616	55.8205	369221	24065.4	15.3424	60.1635	240692	18275.8	13.17	45.6895	293374	19075	15.38	47.6875	747175	32943.4	22.6806	82.3585	431059	26499.4	16.2668	66.2485	503963	28333	17.7871	70.8325	497628	28617.4	17.389	71.5435	219778	17675.8	12.4338	44.1895
28	59	482819	25457.8	18.9655	63.6445	368318	22385.8	16.4532	55.9645	370210	24195.8	15.3006	60.4895	241134	18176.8	13.266	45.442	292042	19246.6	15.1737	48.1165	742260	32894	22.5652	82.235	432586	26463.6	16.3465	66.159	502152	28107.4	17.8655	70.2685	498278	28627	17.4059	71.5675	219692	17826	12.3243	44.565
29	59	369963	28550	12.9584	71.375	283371	23981.8	11.8161	59.9545	285073	26331.4	10.8264	65.8285	188952	20033.4	9.43186	50.0835	226742	21106.2	10.7429	52.7655	572217	35720	16.0195	89.3	329149	29010.2	11.346	72.5255	392477	30832	12.7295	77.08	383806	30742	12.4847	76.855	172046	19972.4	8.6142	49.931
30	59	401797	25899	15.514	64.7475	304164	22641.6	13.4338	56.604	302861	24036.4	12.6001	60.091	202710	18540	10.9337	46.35	245987	19798.6	12.4245	49.4965	615706	33174.2	18.5598	82.9355	360874	26739.8	13.4958	66.8495	424034	28506.8	14.8749	71.267	413163	28978.2	14.2577	72.4455	185281	18497.4	10.0166	46.2435
MEAN		443367	27793	16.0709	69.4825	335787	24183	14.0028	60.4575	353348	26498.9	13.3719	66.2473	240738	21306	11.4342	53.265	280344	22845.2	12.5172	57.1129	636767	33507.5	18.9739	83.7686	394978	28167.1	14.0044	70.4177	447527	29237.6	15.2825	73.0939	439306	29142.7	15.0219	72.8567	228375	21728.8	10.6507	54.322
SD		3075.15	134.2	0.0563096	0.335499	1330.71	107.691	0.0527472	0.269227	2501.82	113.799	0.0387324	0.284498	826.047	52.1243	0.0297606	0.130311	3111.9	151.339	0.0477612	0.378348	1646.73	32.9374	0.0353182	0.0823435	523.322	34.305	0.0174833	0.0857625	776.121	45.0794	0.0169786	0.112698	1843.57	58.7389	0.0326364	0.146847	1139.37	108.18	0.0405861	0.270449

## Sheet: B3A
Year	Day	Study area 1				Study area 2				Study area 3				Study area 4				Study area 5				Study area 6				Study area 7				Study area 8				Study area 9				Study area 10
		Mean overall density	Mean no of occupied cells	Mean abundance	Mean occupancy	Mean overall density	Mean no of occupied cells	Mean abundance	Mean occupancy	Mean overall density	Mean no of occupied cells	Mean abundance	Mean occupancy	Mean overall density	Mean no of occupied cells	Mean abundance	Mean occupancy	Mean overall density	Mean no of occupied cells	Mean abundance	Mean occupancy	Mean overall density	Mean no of occupied cells	Mean abundance	Mean occupancy	Mean overall density	Mean no of occupied cells	Mean abundance	Mean occupancy	Mean overall density	Mean no of occupied cells	Mean abundance	Mean occupancy	Mean overall density	Mean no of occupied cells	Mean abundance	Mean occupancy	Mean overall density	Mean no of occupied cells	Mean abundance	Mean occupancy
1	59	186343	37644.8	4.95004	94.112	185939	35736.2	5.20311	89.3405	185894	36237.8	5.12983	90.5945	185883	35058.8	5.30202	87.647	186341	37517	4.96683	93.7925	185808	35656	5.21113	89.14	185476	33879.2	5.47462	84.698	185233	33197.2	5.57977	82.993	184059	30929.4	5.95095	77.3235	186308	36640.4	5.08476	91.601
2	59	98112.8	24249.4	4.04599	60.6235	76844.6	21333.8	3.60201	53.3345	75320	22434.6	3.35731	56.0865	71465	17999.4	3.97041	44.9985	69055.4	19303	3.57744	48.2575	115219	28729.4	4.01049	71.8235	84006	22619	3.71396	56.5475	94979	23825.8	3.98639	59.5645	95347.2	24297.2	3.92421	60.743	65534.2	18577.4	3.52763	46.4435
3	59	425101	29556.8	14.3825	73.892	327072	26591.8	12.2997	66.4795	311878	27992.8	11.1414	69.982	274322	25886.8	10.597	64.717	296997	29442	10.0875	73.605	525398	32938.2	15.951	82.3455	378294	29759	12.7119	74.3975	403531	29219	13.8106	73.0475	405319	28927.8	14.0114	72.3195	272846	27745.4	9.83391	69.3635
4	59	499962	34412.6	14.5285	86.0315	384828	30289.6	12.7049	75.724	433477	33356.6	12.9953	83.3915	333821	30745.6	10.8575	76.864	355545	32682.8	10.8787	81.707	612405	35875.8	17.0701	89.6895	454637	33374.2	13.6224	83.4355	466466	32826.8	14.2099	82.067	467547	32244.8	14.4999	80.612	327877	31641.8	10.3621	79.1045
5	59	642145	31855.4	20.1581	79.6385	481575	28807.2	16.7172	72.018	558063	31391.2	17.7777	78.478	416307	29588.4	14.0699	73.971	445334	32338.6	13.771	80.8465	770794	34472	22.36	86.18	566263	32464.6	17.4425	81.1615	585361	31999.4	18.2929	79.9985	576930	31054.2	18.5782	77.6355	404511	30534	13.2479	76.335
6	59	505974	29748	17.0087	74.37	376389	26472.2	14.2183	66.1805	445625	29528.6	15.0913	73.8215	308383	25838	11.9352	64.595	345571	28090	12.3023	70.225	647941	33634	19.2645	84.085	450327	30306.8	14.8589	75.767	476232	30467.6	15.6308	76.169	469481	30037.8	15.6297	75.0945	299382	26393.2	11.3432	65.983
7	59	600128	28311.8	21.1971	70.7795	457650	26135.6	17.5106	65.339	562029	28404.2	19.7868	71.0105	364484	22848.6	15.9521	57.1215	392311	23405.4	16.7615	58.5135	783259	33136.8	23.6371	82.842	542876	28423.8	19.0993	71.0595	576244	29232.4	19.7125	73.081	576336	29820	19.3272	74.55	352161	22653.2	15.5458	56.633
8	59	597420	28324	21.0923	70.81	456635	26210.2	17.422	65.5255	549683	28420.6	19.341	71.0515	366370	22889.8	16.0058	57.2245	390875	23878.6	16.3693	59.6965	782396	33091	23.6438	82.7275	538638	28434	18.9435	71.085	573591	29029.4	19.759	72.5735	571598	29792.8	19.1858	74.482	348326	22890	15.2174	57.225
9	59	448717	33423.8	13.4251	83.5595	346329	29649.4	11.6808	74.1235	406887	33206.6	12.2532	83.0165	275058	27026.2	10.1775	67.5655	295062	26763.6	11.0247	66.909	596990	36098.6	16.5378	90.2465	401380	31563	12.7168	78.9075	440558	32371	13.6096	80.9275	434094	32718.4	13.2676	81.796	261187	26788.4	9.75	66.971
10	59	501446	28943.2	17.3252	72.358	377824	26667.2	14.1681	66.668	435929	28636.6	15.2228	71.5915	301647	23254	12.9718	58.135	324971	24391.8	13.323	60.9795	641922	33414.8	19.2107	83.537	437028	28604.4	15.2783	71.511	475253	29474.8	16.1241	73.687	463936	30215.2	15.3544	75.538	286529	23561.4	12.161	58.9035
11	59	599908	31343.8	19.1396	78.3595	452067	28336.8	15.9534	70.842	527012	31240.8	16.8694	78.102	374311	28548.2	13.1115	71.3705	417644	32328.4	12.9188	80.821	765910	34524	22.1849	86.31	529963	32245	16.4355	80.6125	572931	32136.8	17.8279	80.342	550960	31217.6	17.649	78.044	362627	30442.4	11.9119	76.106
12	59	523086	30405.4	17.2037	76.0135	403767	27276.8	14.8026	68.192	460358	30291.2	15.1978	75.728	319802	26651	11.9996	66.6275	362341	29037.8	12.4783	72.5945	726108	34391.6	21.113	85.979	482123	31290.8	15.4078	78.227	529913	31866.4	16.6292	79.666	519757	30982.4	16.7759	77.456	302701	27439.8	11.0315	68.5995
13	59	371755	27002.6	13.7674	67.5065	288403	23691.2	12.1734	59.228	310520	26309.6	11.8025	65.774	205326	20242.4	10.1433	50.606	242797	20711.6	11.7227	51.779	551691	32857	16.7907	82.1425	337488	26751.2	12.6158	66.878	380559	28325	13.4354	70.8125	383534	28537.8	13.4395	71.3445	194053	19609.6	9.89582	49.024
14	59	353573	25400.4	13.92	63.501	274004	22249.6	12.315	55.624	284745	24496.6	11.6239	61.2415	184505	17936	10.2869	44.84	226381	18615.8	12.1607	46.5395	534167	32009.6	16.6877	80.024	318937	25217.8	12.6473	63.0445	360725	26642.8	13.5393	66.607	365281	27300.8	13.3799	68.252	175247	17538.6	9.99209	43.8465
15	59	353855	24718.2	14.3156	61.7955	269756	21387	12.6131	53.4675	279879	23658	11.8302	59.145	174517	16833.6	10.3672	42.084	222797	17918.8	12.4337	44.797	537181	31907.4	16.8356	79.7685	315170	24869	12.6732	62.1725	360885	26279.2	13.7327	65.698	361009	26696.6	13.5226	66.7415	168400	16703	10.082	41.7575
16	59	432387	24994.4	17.2994	62.486	327575	21695	15.0991	54.2375	342436	23969.6	14.2863	59.924	211640	17132	12.3535	42.83	269931	18363.8	14.6991	45.9095	663485	32282	20.5528	80.705	390395	25508.8	15.3043	63.772	442054	26715.8	16.5466	66.7895	439062	27136	16.1801	67.84	204662	17103.2	11.9663	42.758
17	59	490658	26234.8	18.7026	65.587	367911	23128.8	15.9071	57.822	400544	25796.4	15.5271	64.491	257530	19199	13.4137	47.9975	312020	20390.4	15.3023	50.976	724336	32820.2	22.0698	82.0505	461993	27213	16.9769	68.0325	506307	28061.8	18.0426	70.1545	493909	28447	17.3624	71.1175	251066	19396.6	12.9438	48.4915
18	59	525885	27517.6	19.1109	68.794	394118	24230.8	16.2652	60.577	444038	27292.4	16.2697	68.231	285228	20594	13.8501	51.485	336082	21719.6	15.4737	54.299	752830	33356.4	22.5693	83.391	491820	28028.2	17.5473	70.0705	537413	28815.8	18.6499	72.0395	520602	29286.4	17.7762	73.216	280109	20926.6	13.3853	52.3165
19	59	561498	27874.8	20.1436	69.687	420329	24867	16.9031	62.1675	478754	27848	17.1917	69.62	321722	21928.8	14.6712	54.822	364573	23503.8	15.5112	58.7595	776171	33297.8	23.31	83.2445	515173	28653.2	17.9796	71.633	563058	29283.2	19.228	73.208	542241	29445	18.4154	73.6125	312830	22646.6	13.8136	56.6165
20	59	525317	29092.6	18.0567	72.7315	391413	25814.2	15.1627	64.5355	451689	28900.6	15.6291	72.2515	307744	22965	13.4006	57.4125	341332	24327.8	14.0305	60.8195	713096	33879.6	21.0479	84.699	471742	29044.8	16.2419	72.612	525046	29849.8	17.5896	74.6245	497085	30166.6	16.478	75.4165	296555	23630.2	12.5498	59.0755
21	59	570232	28653.6	19.9009	71.634	422840	25755.2	16.4177	64.388	477844	28355.4	16.852	70.8885	332574	23034.4	14.4381	57.586	369383	24771.4	14.9117	61.9285	759068	33453.6	22.6902	83.634	498443	28882.2	17.2578	72.2055	557298	29673.8	18.7808	74.1845	536248	29828.4	17.9778	74.571	319976	23895.2	13.3908	59.738
22	59	547815	27961.2	19.592	69.903	409559	25179.8	16.2654	62.9495	461222	27712.4	16.6431	69.281	316194	22099.8	14.3075	55.2495	353842	23438.6	15.0966	58.5965	752317	33106.6	22.7241	82.7665	485365	28074.2	17.2886	70.1855	546854	29069	18.8123	72.6725	531927	29548.2	18.002	73.8705	300488	22528.8	13.3379	56.322
23	59	569035	30460.6	18.681	76.1515	423507	26812.2	15.7953	67.0305	477463	29968.2	15.9323	74.9205	343948	26662.8	12.8999	66.657	388447	30232.4	12.8487	75.581	766620	34324.4	22.3346	85.811	516218	31573	16.35	78.9325	565859	31674.4	17.8649	79.186	541924	30716.4	17.6428	76.791	329915	28707.4	11.4923	71.7685
24	59	450399	32988.4	13.6533	82.471	342515	28136	12.1736	70.34	381065	32276	11.8065	80.69	267824	27677.6	9.67655	69.194	305299	29488.2	10.3532	73.7205	630082	36115.2	17.4464	90.288	413153	32598.4	12.674	81.496	462624	33417	13.844	83.5425	445378	32249	13.8106	80.6225	254886	28730.2	8.87172	71.8255
25	59	545615	30357	17.9733	75.8925	410197	26508.2	15.4743	66.2705	448399	29717.8	15.0886	74.2945	319472	26205.4	12.1911	65.5135	363871	28580	12.7317	71.45	770159	34539.8	22.2977	86.3495	499767	31429	15.9014	78.5725	563001	32198.4	17.4854	80.496	540192	30959	17.4486	77.3975	300332	27219.4	11.0337	68.0485
26	59	442257	28175.6	15.6964	70.439	329048	24219.8	13.5859	60.5495	346464	27257.8	12.7106	68.1445	234898	22496.4	10.4416	56.241	284220	24360.4	11.6673	60.901	642286	33634	19.0963	84.085	390901	29011	13.4742	72.5275	451590	30393.2	14.8582	75.983	434508	29569.8	14.6943	73.9245	218966	22809	9.59998	57.0225
27	59	524548	27264	19.2396	68.16	396747	24091.6	16.4683	60.229	421809	26644.4	15.831	66.611	279376	20567.8	13.5832	51.4195	328941	21208.8	15.5096	53.022	764249	33120.6	23.0747	82.8015	473402	27450.8	17.2455	68.627	537259	29042	18.4994	72.605	525203	29286.6	17.9332	73.2165	265125	20211.6	13.1175	50.529
28	59	523607	27169.4	19.272	67.9235	396452	24166	16.4054	60.415	420892	26656.8	15.7893	66.642	281610	20535.6	13.7133	51.339	327634	21354.8	15.3424	53.387	756226	33024.8	22.8987	82.562	474753	27441.8	17.3003	68.6045	535873	28840.4	18.5807	72.101	524600	29282	17.9154	73.205	265212	20484.2	12.9471	51.2105
29	59	399189	31392.6	12.716	78.4815	305156	26543.2	11.4966	66.358	325615	30479.4	10.6831	76.1985	221365	23859.8	9.27772	59.6495	252957	23948.6	10.5625	59.8715	582360	35959.4	16.1949	89.8985	359491	30440.4	11.8097	76.101	417268	31928.2	13.069	79.8205	403642	31680.6	12.741	79.2015	208898	23900	8.74049	59.75
30	59	436995	27746.6	15.7495	69.3665	329810	24502.4	13.4603	61.256	349098	26862.6	12.9957	67.1565	242143	21197.6	11.4232	52.994	278818	22221	12.5475	55.5525	630396	33310.6	18.9248	83.2765	395341	27808.4	14.2166	69.521	454255	29252.8	15.5286	73.132	438307	29651	14.7822	74.1275	230352	21429	10.7495	53.5725
MEAN		475099	29107.4	16.4081	72.7686	360875	25882.8	14.0089	64.7071	401821	28511.5	14.088	71.2786	279316	23583.4	11.9126	58.9586	315046	25144.5	12.7121	62.8612	648696	33632	19.258	84.0801	428685	29098.6	14.707	72.7466	471607	29837	15.7753	74.5924	461334	29734.2	15.4552	74.3354	268235	24092.6	11.2309	60.2314
SD		1386.32	33.826	0.0351767	0.084565	1219.06	61.5031	0.0313896	0.153758	2790.73	82.6681	0.0565438	0.20667	2085.93	110.59	0.0407894	0.276475	2409.99	107.062	0.0475294	0.267655	1755.48	27.3464	0.037634	0.068366	1064.04	38.0561	0.0173415	0.0951403	1312.55	32.5151	0.0286922	0.0812879	1181.36	23.9185	0.0327888	0.0597963	1402.82	108.256	0.0180466	0.27064

## Sheet: B0B
Year	Day	Study area 1				Study area 2				Study area 3				Study area 4				Study area 5				Study area 6				Study area 7				Study area 8				Study area 9				Study area 10
		Mean overall density	Mean no of occupied cells	Mean abundance	Mean occupancy	Mean overall density	Mean no of occupied cells	Mean abundance	Mean occupancy	Mean overall density	Mean no of occupied cells	Mean abundance	Mean occupancy	Mean overall density	Mean no of occupied cells	Mean abundance	Mean occupancy	Mean overall density	Mean no of occupied cells	Mean abundance	Mean occupancy	Mean overall density	Mean no of occupied cells	Mean abundance	Mean occupancy	Mean overall density	Mean no of occupied cells	Mean abundance	Mean occupancy	Mean overall density	Mean no of occupied cells	Mean abundance	Mean occupancy	Mean overall density	Mean no of occupied cells	Mean abundance	Mean occupancy	Mean overall density	Mean no of occupied cells	Mean abundance	Mean occupancy
1	59	186380	37675	4.94704	94.1875	185953	35731.2	5.20423	89.328	186082	36246.2	5.13383	90.6155	185868	35054.6	5.30224	87.6365	186296	37545.2	4.9619	93.863	185707	35646.4	5.20969	89.116	185489	33890	5.47328	84.725	185258	33209.4	5.57847	83.0235	184207	30905.4	5.96034	77.2635	186180	36616.4	5.08461	91.541
2	59	93632	23930.2	3.91271	59.8255	70669.4	20510	3.44561	51.275	69866.6	22143	3.15525	55.3575	62458.6	17740.2	3.52074	44.3505	62579.2	18547.8	3.37394	46.3695	115137	29247.4	3.93665	73.1185	79942	23725.6	3.36944	59.314	93064.8	24521.8	3.79519	61.3045	92623	24708.4	3.74864	61.771	62624.2	18971.6	3.30094	47.429
3	59	410376	28379.4	14.4604	70.9485	304647	24935.8	12.2172	62.3395	297587	27136.4	10.9663	67.841	239734	23000	10.4232	57.5	273704	25127.8	10.8925	62.8195	534558	33060.2	16.1692	82.6505	370433	29333.4	12.6284	73.3335	403857	29051.2	13.9016	72.628	402239	29180.8	13.7844	72.952	261510	24873.4	10.5136	62.1835
4	59	471060	32469.8	14.5076	81.1745	352498	28020.2	12.5801	70.0505	396809	31508.6	12.5937	78.7715	295060	27404	10.767	68.51	339781	29020.4	11.7083	72.551	622537	35827.2	17.3761	89.568	460982	32898.8	14.0121	82.247	467353	32440.2	14.4066	81.1005	463086	32034.2	14.456	80.0855	321697	29282.2	10.9861	73.2055
5	59	601607	30306.6	19.8507	75.7665	441907	26802.4	16.4876	67.006	498389	29952.2	16.6395	74.8805	376026	25806.8	14.5708	64.517	426838	27899.2	15.2993	69.748	780289	34395.4	22.6858	85.9885	562904	31416.2	17.9176	78.5405	581301	31398.6	18.5136	78.4965	564849	31246.4	18.0772	78.116	396257	27208	14.564	68.02
6	59	479010	28383.4	16.8764	70.9585	353263	24707	14.2981	61.7675	396728	28441.6	13.9489	71.104	274559	23013.6	11.9303	57.534	325551	24570.4	13.2497	61.426	662473	33740.2	19.6345	84.3505	441962	29974.6	14.7445	74.9365	476864	30282.6	15.7471	75.7065	462925	30147	15.3556	75.3675	283660	24213	11.7152	60.5325
7	59	566930	28058.6	20.2052	70.1465	425778	24915.4	17.0889	62.2885	495805	28628.6	17.3185	71.5715	328643	22391.6	14.6771	55.979	379834	23195	16.3757	57.9875	799466	33542.2	23.8346	83.8555	542217	29608.4	18.3129	74.021	579263	29804.4	19.4355	74.511	567090	30160	18.8027	75.4	338852	23655.8	14.3243	59.1395
8	59	564539	28088	20.0989	70.22	426951	25073	17.0283	62.6825	491507	28800.4	17.066	72.001	328025	22428.2	14.6255	56.0705	375058	23294	16.101	58.235	796374	33539.6	23.7443	83.849	534064	29519.2	18.0921	73.798	576728	29638.2	19.4589	74.0955	561565	30110.8	18.65	75.277	331955	23733.8	13.9866	59.3345
9	59	420502	31846	13.2042	79.615	321666	27425.8	11.7286	68.5645	365981	32352	11.3125	80.88	244192	25602.2	9.53795	64.0055	275715	25773.2	10.6977	64.433	601950	36256.4	16.6026	90.641	391493	32195	12.1601	80.4875	437779	32560.8	13.445	81.402	424883	32090.6	13.2401	80.2265	241481	26967	8.9547	67.4175
10	59	464261	28212	16.4562	70.53	345249	25039.6	13.7881	62.599	371925	28339	13.1241	70.8475	258520	22426.6	11.5274	56.0665	296153	23029.2	12.8599	57.573	647330	33763	19.1728	84.4075	412210	29281.4	14.0775	73.2035	467808	29823.2	15.686	74.558	450127	30319.4	14.8462	75.7985	253073	23413	10.8091	58.5325
11	59	546962	29442	18.5776	73.605	406341	25890.6	15.6946	64.7265	434108	29083.8	14.9261	72.7095	307040	24094.2	12.7433	60.2355	355993	25936.4	13.7256	64.841	766504	34366.4	22.3039	85.916	483974	30487.2	15.8747	76.218	551922	31235	17.67	78.0875	529680	30987	17.0936	77.4675	294745	25091.8	11.7467	62.7295
12	59	486930	28381.4	17.1567	70.9535	369715	24851.2	14.8771	62.128	388922	27767.6	14.0063	69.419	265578	22528.4	11.7886	56.321	317995	24019	13.2393	60.0475	730412	34285.4	21.3039	85.7135	445252	29862.4	14.9101	74.656	511990	31013.2	16.5088	77.533	504674	30577.8	16.5046	76.4445	248635	23086.6	10.7696	57.7165
13	59	360968	25381.8	14.2215	63.4545	275521	21840.2	12.6153	54.6005	279100	23683.2	11.7847	59.208	177834	17875.6	9.94843	44.689	223352	19107.2	11.6894	47.768	563852	33144	17.0122	82.86	318210	26763.8	11.8896	66.9095	376928	28337	13.3016	70.8425	380436	28238	13.4725	70.595	166080	17982.6	9.23559	44.9565
14	59	345814	23859.4	14.4938	59.6485	263007	20637.4	12.7442	51.5935	258456	21547	11.995	53.8675	165830	15850.4	10.4622	39.626	210146	17320.6	12.1327	43.3015	544783	32414	16.807	81.035	300073	25379.8	11.8233	63.4495	358993	26930.4	13.3304	67.326	364486	27124.2	13.4377	67.8105	152995	15920.4	9.61	39.801
15	59	345806	23094.2	14.9737	57.7355	258624	19672.4	13.1466	49.181	251456	20383.4	12.3363	50.9585	158754	14493.8	10.9532	36.2345	205582	16354	12.5708	40.885	545253	32309.6	16.8759	80.774	294193	24713	11.9044	61.7825	357020	26332.2	13.5583	65.8305	358762	26464.8	13.5562	66.162	145698	14489.6	10.0554	36.224
16	59	423180	23255.8	18.1968	58.1395	314767	19957.2	15.7721	49.893	310076	20715.2	14.9685	51.788	191162	14673.8	13.0274	36.6845	249260	16585	15.0292	41.4625	671873	32584.6	20.6193	81.4615	364623	25254.8	14.4378	63.137	437807	26796	16.3385	66.99	437343	26906	16.2545	67.265	176684	14720.2	12.0028	36.8005
17	59	463234	24399.6	18.9853	60.999	342886	21206	16.1693	53.015	345792	22378.2	15.4522	55.9455	219059	16319.8	13.4229	40.7995	276121	18197.6	15.1735	45.494	722747	33115.6	21.825	82.789	421181	27078	15.5543	67.695	489423	28135.4	17.3953	70.3385	477337	28275.4	16.8817	70.6885	203687	16677.2	12.2135	41.693
18	59	492325	25295.2	19.4632	63.238	363787	22047.4	16.5002	55.1185	368741	23593.2	15.6291	58.983	235082	17462.8	13.4619	43.657	295296	19253.8	15.337	48.1345	749311	33566.6	22.3231	83.9165	446776	27931.8	15.9952	69.8295	517549	28799.2	17.971	71.998	499399	29021.2	17.2081	72.553	222438	17959.4	12.3856	44.8985
19	59	513272	25783	19.9074	64.4575	382484	22586	16.9346	56.465	386295	24245.8	15.9325	60.6145	255982	18474.6	13.8559	46.1865	312610	20326.4	15.3795	50.816	771472	33568.2	22.9822	83.9205	466496	28421.8	16.4133	71.0545	538506	29201.4	18.4411	73.0035	517788	29298.6	17.6728	73.2465	242526	19193.8	12.6356	47.9845
20	59	470524	26621.6	17.6745	66.554	351147	23245	15.1063	58.1125	356558	25180.6	14.16	62.9515	238584	19376	12.3134	48.44	286602	20988.6	13.6551	52.4715	705565	34037.8	20.7289	85.0945	425075	28928.2	14.6941	72.3205	498254	29726	16.7615	74.315	473769	29911	15.8393	74.7775	227034	20242	11.216	50.605
21	59	507240	26525.6	19.1227	66.314	380779	23292.4	16.3478	58.231	380677	25073.8	15.1823	62.6845	259315	19656.4	13.1924	49.141	310297	21265.6	14.5915	53.164	753459	33694.4	22.3616	84.236	451345	28714.4	15.7184	71.786	529362	29533.4	17.9242	73.8335	509582	29713.6	17.1498	74.284	245963	20666.8	11.9014	51.667
22	59	491109	25996.6	18.8913	64.9915	374368	22925.2	16.33	57.313	375942	24609.4	15.2764	61.5235	251474	19166	13.1208	47.915	302377	20615.6	14.6674	51.539	745441	33399	22.3192	83.4975	439720	28149.6	15.6208	70.374	518158	29121.4	17.793	72.8035	507602	29445.4	17.2387	73.6135	237391	20078.2	11.8233	50.1955
23	59	501528	27312.4	18.3626	68.281	380221	23764.6	15.9995	59.4115	385448	25671.8	15.0144	64.1795	261184	20649.8	12.6482	51.6245	317714	22916.2	13.8642	57.2905	756959	34163.2	22.1572	85.408	455127	29451.2	15.4536	73.628	531277	30574.4	17.3765	76.436	516290	30307.8	17.0349	75.7695	244732	21674	11.2915	54.185
24	59	404426	28717.2	14.083	71.793	310582	24524.2	12.6643	61.3105	315042	26582.8	11.8514	66.457	211916	21294.8	9.95156	53.237	258229	23129	11.1647	57.8225	619661	35769.2	17.3239	89.423	369287	30522.6	12.0988	76.3065	435353	32029.6	13.5922	80.074	425396	31180.2	13.6432	77.9505	196690	22195.6	8.86168	55.489
25	59	490719	27205.6	18.0374	68.014	372889	23582.8	15.8119	58.957	371622	25228.4	14.7303	63.071	251458	20517	12.2561	51.2925	306698	22418	13.6809	56.045	755534	34265.2	22.0496	85.663	442653	29319.8	15.0974	73.2995	523209	30891.6	16.9369	77.229	510147	30373.8	16.7956	75.9345	229260	21061.4	10.8853	52.6535
26	59	409057	25161.8	16.2571	62.9045	306925	21675.6	14.1599	54.189	297807	22696.4	13.1213	56.741	195763	17712.4	11.0523	44.281	245154	19501.6	12.5709	48.754	634272	33509	18.9284	83.7725	348446	27370	12.731	68.425	422253	29326.8	14.3982	73.317	413752	28993.2	14.2706	72.483	174168	17585.6	9.90404	43.964
27	59	485003	25076.8	19.3407	62.692	369488	21962	16.824	54.905	362440	23010.8	15.7508	57.527	236403	17721.8	13.3397	44.3045	288880	18980	15.2202	47.45	757055	33345	22.7037	83.3625	430499	27380.2	15.723	68.4505	509154	28895.4	17.6206	72.2385	503027	29042.6	17.3203	72.6065	214538	17815.4	12.0423	44.5385
28	59	483122	25081.2	19.2623	62.703	367359	22006.8	16.693	55.017	361604	23234.2	15.5635	58.0855	237771	17728	13.4122	44.32	288783	19015.4	15.1868	47.5385	746791	33259	22.4538	83.1475	430550	27358	15.7376	68.395	506794	28653.8	17.6868	71.6345	501076	29088.6	17.2258	72.7215	215210	17952.8	11.9875	44.882
29	59	366512	27344.4	13.4035	68.361	279851	23138	12.0948	57.845	276701	24420.8	11.3305	61.052	182459	18726.2	9.74354	46.8155	219207	20095	10.9085	50.2375	571101	35760.8	15.97	89.402	323330	29075	11.1205	72.6875	391613	30904	12.6719	77.26	383632	30512.6	12.5729	76.2815	166027	19058.6	8.71142	47.6465
30	59	397390	25149.8	15.8009	62.8745	300258	22020.6	13.6353	55.0515	294009	22916	12.8298	57.29	193824	17661	10.9747	44.1525	234313	19081.4	12.2796	47.7035	615039	33437.2	18.3938	83.593	350471	27392.8	12.7943	68.482	421602	28890.6	14.5931	72.2265	411192	29257	14.0545	73.1425	177367	18148	9.77335	45.37
MEAN		441447	27214.5	16.3575	68.0362	333319	23799.5	14.1329	59.4988	345716	25852.3	13.4365	64.6309	236319	20561.7	11.618	51.4042	281537	22103.6	12.9197	55.2591	649097	33767.1	19.1936	84.4177	399633	28713.2	13.8793	71.7831	456548	29601.9	15.3945	74.0048	446632	29520.7	15.0716	73.8018	228639	21351.1	10.7761	53.3779
SD		5108.92	206.286	0.101171	0.515716	2674.96	127.472	0.0606836	0.318679	2795.78	95.8297	0.0585174	0.239574	2662.1	80.683	0.0969395	0.201708	2406.66	139.314	0.0698949	0.348286	2162.59	11.964	0.0694031	0.02991	1620.12	65.369	0.0322402	0.163422	1542.27	63.44	0.0291349	0.1586	673.779	27.1141	0.0230867	0.0677852	2776.14	173.804	0.0441161	0.43451

## Sheet: B2B
Year	Day	Study area 1				Study area 2				Study area 3				Study area 4				Study area 5				Study area 6				Study area 7				Study area 8				Study area 9				Study area 10
		Mean overall density	Mean no of occupied cells	Mean abundance	Mean occupancy	Mean overall density	Mean no of occupied cells	Mean abundance	Mean occupancy	Mean overall density	Mean no of occupied cells	Mean abundance	Mean occupancy	Mean overall density	Mean no of occupied cells	Mean abundance	Mean occupancy	Mean overall density	Mean no of occupied cells	Mean abundance	Mean occupancy	Mean overall density	Mean no of occupied cells	Mean abundance	Mean occupancy	Mean overall density	Mean no of occupied cells	Mean abundance	Mean occupancy	Mean overall density	Mean no of occupied cells	Mean abundance	Mean occupancy	Mean overall density	Mean no of occupied cells	Mean abundance	Mean occupancy	Mean overall density	Mean no of occupied cells	Mean abundance	Mean occupancy
1	59	186386	37636.6	4.95226	94.0915	185877	35719.2	5.20385	89.298	186086	36259	5.13213	90.6475	185931	35053.6	5.30419	87.634	186273	37523.2	4.96421	93.808	185720	35662	5.20777	89.155	185495	33870.8	5.47656	84.677	185180	33208.4	5.57629	83.021	184182	30924.6	5.95583	77.3115	186249	36613.8	5.08686	91.5345
2	59	96876.6	24737	3.91626	61.8425	76140.2	21692.2	3.51003	54.2305	74936	23480.2	3.19145	58.7005	71355	19284.4	3.70014	48.211	71004.2	20202.4	3.51464	50.506	115404	29358.6	3.93086	73.3965	85517.2	24610	3.4749	61.525	94977	24904.8	3.8136	62.262	95496.4	25159.4	3.79565	62.8985	70186.6	20528.2	3.41903	51.3205
3	59	427769	29210	14.6446	73.025	331071	26426.6	12.528	66.0665	329512	28707.2	11.4784	71.768	273913	24558.2	11.1536	61.3955	313913	27433	11.4429	68.5825	539826	33173.2	16.2729	82.933	398785	29903.8	13.3356	74.7595	418438	29460.2	14.2035	73.6505	415698	29570.2	14.058	73.9255	301959	26384.2	11.4447	65.9605
4	59	500535	33616.4	14.8896	84.041	387409	29910.8	12.9521	74.777	450152	33388.6	13.4822	83.4715	342567	29421.6	11.6434	73.554	381657	31323.6	12.1843	78.309	630345	35904.8	17.556	89.762	492009	33469	14.7004	83.6725	486809	32960.6	14.7694	82.4015	478602	32462.2	14.7434	81.1555	373100	31042.4	12.019	77.606
5	59	643974	31276.4	20.5898	78.191	482901	28423.6	16.9895	71.059	562527	31272.8	17.9877	78.182	428048	27293.8	15.683	68.2345	477784	30092.6	15.8771	75.2315	790874	34444.8	22.9606	86.112	598046	31891.4	18.7526	79.7285	605083	31776	19.0421	79.44	584056	31514.4	18.533	78.786	454695	28506.2	15.9507	71.2655
6	59	510297	29553.4	17.2669	73.8835	381875	26389.6	14.4707	65.974	445815	29904	14.9082	74.76	316781	24882	12.7313	62.205	364009	26721.8	13.6222	66.8045	670983	33834.6	19.8313	84.5865	475150	30637	15.509	76.5925	496555	30782.8	16.1309	76.957	480401	30569.2	15.7152	76.423	327405	25967.6	12.6082	64.919
7	59	606509	28927.2	20.9668	72.318	461430	26461.8	17.4376	66.1545	565719	29710	19.0414	74.275	380299	23860.2	15.9386	59.6505	424378	24745	17.1501	61.8625	809663	33631	24.0749	84.0775	584740	30181.6	19.3741	75.454	605316	30169.8	20.0636	75.4245	588186	30591.2	19.2273	76.478	397633	25054.2	15.8709	62.6355
8	59	602575	28882.4	20.863	72.206	456745	26501.8	17.2345	66.2545	550350	29734	18.5091	74.335	377208	23801.2	15.8483	59.503	416209	24777.2	16.798	61.943	804669	33560.4	23.9767	83.901	572434	29995.8	19.0838	74.9895	600857	30004.4	20.0256	75.011	580604	30544.2	19.0086	76.3605	387261	25081.4	15.4402	62.7035
9	59	445022	33226.6	13.3935	83.0665	342325	29403.4	11.6423	73.5085	402620	33741.6	11.9325	84.354	275836	27837.4	9.90884	69.5935	303869	27808	10.9274	69.52	608109	36338.8	16.7344	90.847	418765	32998.8	12.6903	82.497	454158	33013.4	13.7568	82.5335	438752	32716.6	13.4107	81.7915	277291	29135.2	9.51738	72.838
10	59	493712	29109.4	16.9606	72.7735	370172	26664	13.8828	66.66	417079	29572.2	14.1038	73.9305	296467	23982.8	12.3617	59.957	328692	24705.2	13.3046	61.763	655607	33810.6	19.3906	84.5265	444646	29957.4	14.8426	74.8935	485946	30179	16.1021	75.4475	465352	30771	15.1231	76.9275	296092	24996	11.8456	62.49
11	59	579298	30470.6	19.0117	76.1765	434278	27624.8	15.7206	69.062	486668	30600.6	15.9039	76.5015	351409	25995	13.5183	64.9875	399921	28398.8	14.0823	70.997	778383	34457.6	22.5896	86.144	527182	31287	16.8499	78.2175	575153	31675.2	18.1578	79.188	546752	31466.6	17.3756	78.6665	349699	27207	12.8533	68.0175
12	59	511876	29651.2	17.2632	74.128	391387	26493.4	14.773	66.2335	429606	29719.8	14.4552	74.2995	299976	24689.8	12.1498	61.7245	348647	26186.8	13.3138	65.467	739970	34383	21.5214	85.9575	483558	30790	15.705	76.975	535207	31566.4	16.955	78.916	521104	31175.2	16.7153	77.938	290547	25418.8	11.4304	63.547
13	59	377604	26763	14.1092	66.9075	287695	23241	12.3788	58.1025	302489	26128.8	11.5768	65.322	197984	20223.4	9.78985	50.5585	239503	20898	11.4606	52.245	574158	33288.6	17.2479	83.2215	346462	28012.2	12.3683	70.0305	395797	29012.4	13.6423	72.531	392880	28852.8	13.6167	72.132	190638	20640.4	9.23615	51.601
14	59	361735	25125.8	14.397	62.8145	273320	21793.6	12.5413	54.484	278639	23911.2	11.6531	59.778	180993	17883.6	10.1206	44.709	223817	18886	11.851	47.215	556631	32586.6	17.0816	81.4665	328197	26737.2	12.2749	66.843	375646	27595.2	13.6127	68.988	375163	27710.4	13.5387	69.276	171549	18442.8	9.30169	46.107
15	59	361621	24293.2	14.8857	60.733	269126	20702.4	12.9998	51.756	273124	22611.8	12.0788	56.5295	168649	16316.2	10.3363	40.7905	218857	17824.2	12.2787	44.5605	559040	32509.8	17.196	81.2745	321944	26144.8	12.3139	65.362	373210	27115.6	13.7637	67.789	369605	27075.2	13.6511	67.688	163219	17005	9.59827	42.5125
16	59	442073	24486	18.0541	61.215	327169	20937.6	15.6259	52.344	333860	22889.4	14.5858	57.2235	205896	16521.6	12.4623	41.304	265228	18095.8	14.6569	45.2395	689674	32804.4	21.0238	82.011	398920	26680.4	14.9518	66.701	458153	27529.8	16.6421	68.8245	452088	27508	16.4348	68.77	197168	17213.4	11.4544	43.0335
17	59	483856	25741.6	18.7966	64.354	360348	22405.6	16.083	56.014	378554	24736.2	15.3037	61.8405	244266	18552.8	13.166	46.382	302812	20036.6	15.1129	50.0915	740177	33281	22.2402	83.2025	461592	28311.8	16.3039	70.7795	514006	28756.2	17.8746	71.8905	495809	28837.4	17.1932	72.0935	235643	19572.2	12.0397	48.9305
18	59	516213	26717.4	19.3212	66.7935	382434	23384.6	16.3541	58.4615	408960	26133.2	15.6491	65.333	266177	19940.4	13.3486	49.851	324862	21247.4	15.2895	53.1185	767643	33702.8	22.7768	84.257	488584	29087.4	16.7971	72.7185	543695	29415.4	18.4834	73.5385	520776	29568.2	17.6127	73.9205	261246	21054.8	12.4079	52.637
19	59	543721	27292.2	19.9222	68.2305	400423	24016.2	16.673	60.0405	431363	26978.2	15.9893	67.4455	295460	21152.2	13.9683	52.8805	347448	22522.6	15.4266	56.3065	787702	33637	23.4177	84.0925	507119	29436.2	17.2277	73.5905	565708	29757.8	19.0104	74.3945	540345	29867.8	18.0912	74.6695	288385	22363.4	12.8954	55.9085
20	59	501667	28137.8	17.8289	70.3445	369162	24807	14.8814	62.0175	401114	28052	14.2989	70.13	278421	22210.6	12.5355	55.5265	320925	23316.8	13.7637	58.292	719981	34143.6	21.0869	85.359	464043	29967	15.4851	74.9175	523704	30323	17.2708	75.8075	492289	30447.8	16.1683	76.1195	272517	23414.2	11.639	58.5355
21	59	543092	28043.2	19.3662	70.108	400475	24864.8	16.1061	62.162	427706	27882.8	15.3394	69.707	299875	22340.6	13.4229	55.8515	346326	23619.4	14.6628	59.0485	767984	33776.8	22.737	84.442	494236	29684.6	16.6496	74.2115	555763	30074.6	18.4795	75.1865	530576	30231.2	17.5506	75.578	294118	23511.2	12.5097	58.778
22	59	522731	27550.8	18.9733	68.877	392555	24400.4	16.0881	61.001	415992	27338.4	15.2164	68.346	288855	21779	13.263	54.4475	335610	22836.6	14.6962	57.0915	761944	33504.8	22.7413	83.762	482353	29202.8	16.5173	73.007	547287	29685.2	18.4363	74.213	529752	29976.4	17.6723	74.941	278052	22816.2	12.1866	57.0405
23	59	536579	28970.8	18.5214	72.427	400911	25437.2	15.7608	63.593	429809	28563.2	15.0476	71.408	304809	23697	12.8628	59.2425	356097	25850.8	13.7751	64.627	772764	34306.4	22.5253	85.766	496030	30516.4	16.2545	76.291	560270	31189.6	17.9634	77.974	538201	30883	17.4271	77.2075	292077	24887.6	11.7359	62.219
24	59	431714	30955	13.9465	77.3875	325529	26415.8	12.3233	66.0395	348276	30002	11.6084	75.005	243871	25023	9.74589	62.5575	286199	26309.4	10.8782	65.7735	633577	36002.8	17.598	90.007	402077	31885	12.6102	79.7125	457502	32864.2	13.921	82.1605	442955	31932.6	13.8716	79.8315	230435	26023.2	8.85498	65.058
25	59	526046	29004.4	18.1368	72.511	391067	25203.6	15.5163	63.009	409562	28258.2	14.4936	70.6455	288647	23565.8	12.2485	58.9145	341739	25218.8	13.551	63.047	771037	34411.8	22.4062	86.0295	482727	30479	15.838	76.1975	552172	31585.2	17.482	78.963	533697	30974.8	17.23	77.437	268908	24350.4	11.0433	60.876
26	59	434463	26895.6	16.1537	67.239	319362	22983.8	13.8951	57.4595	322783	25581.4	12.6179	63.9535	215533	20405.2	10.5626	51.013	268339	21900.6	12.2526	54.7515	646712	33690.4	19.1957	84.226	379077	28634	13.2387	71.585	447492	30203	14.8162	75.5075	432878	29660.8	14.5943	74.152	196642	20723.6	9.48879	51.809
27	59	512295	26623.8	19.242	66.5595	385441	23303.6	16.54	58.259	395522	25809	15.325	64.5225	262145	20232.2	12.9568	50.5805	317001	21108.6	15.0176	52.7715	773856	33488.8	23.1079	83.722	467466	28529.2	16.3855	71.323	539392	29599.6	18.2229	73.999	525908	29662.4	17.7298	74.156	243843	20687.2	11.7872	51.718
28	59	508139	26567	19.1267	66.4175	384485	23373	16.4499	58.4325	394684	25883	15.2488	64.7075	263305	20217.4	13.0237	50.5435	314622	21048.6	14.9474	52.6215	766023	33418.6	22.9221	83.5465	466646	28416.6	16.4216	71.0415	535674	29338.2	18.2586	73.3455	524642	29668.2	17.6837	74.1705	243566	20735.2	11.7465	51.838
29	59	385592	29377.4	13.1255	73.4435	291835	24819.8	11.7582	62.0495	302081	27867.6	10.8399	69.669	204241	22163.6	9.21515	55.409	239272	22629.6	10.5734	56.574	585889	36052.8	16.2509	90.132	351203	30649.6	11.4586	76.624	413232	31900.4	12.9538	79.751	401245	31378.8	12.7871	78.447	188234	22556.6	8.34497	56.3915
30	59	420198	26776	15.6931	66.94	312755	23430.6	13.3481	58.5765	320930	25683.6	12.4955	64.209	219516	20373.6	10.7745	50.934	259787	21284	12.2057	53.21	634249	33703	18.8188	84.2575	382152	28531.8	13.3939	71.3295	447201	29623.6	15.0961	74.059	430395	29909	14.3902	74.7725	202182	20962.4	9.645	52.406
MEAN		467139	28520.6	16.4773	71.3015	352523	25241.1	14.0557	63.1026	382551	28013.3	13.6496	70.0333	267615	22775.3	11.7912	56.9382	310827	24151.7	12.9856	60.3793	661286	33895.6	19.4807	84.7391	432905	29683.3	14.5427	74.2082	478319	30175.7	15.8175	75.4392	463613	30053.7	15.3635	75.1341	264351	23763.2	11.1132	59.4079
SD		3117.64	139.48	0.0506498	0.348699	2037.92	144.939	0.0162583	0.362348	3418.72	172.051	0.0462818	0.430127	1914.29	77.6178	0.0478269	0.194045	4491.34	217.914	0.075682	0.544785	1534.51	21.2563	0.0416774	0.0531407	2862.03	82.2404	0.064679	0.205601	1170.4	22.7264	0.0427146	0.056816	1834.8	76.7359	0.0226885	0.19184	2553.44	140.329	0.0452153	0.350822

## Sheet: B3B
Year	Day	Study area 1				Study area 2				Study area 3				Study area 4				Study area 5				Study area 6				Study area 7				Study area 8				Study area 9				Study area 10
		Mean overall density	Mean no of occupied cells	Mean abundance	Mean occupancy	Mean overall density	Mean no of occupied cells	Mean abundance	Mean occupancy	Mean overall density	Mean no of occupied cells	Mean abundance	Mean occupancy	Mean overall density	Mean no of occupied cells	Mean abundance	Mean occupancy	Mean overall density	Mean no of occupied cells	Mean abundance	Mean occupancy	Mean overall density	Mean no of occupied cells	Mean abundance	Mean occupancy	Mean overall density	Mean no of occupied cells	Mean abundance	Mean occupancy	Mean overall density	Mean no of occupied cells	Mean abundance	Mean occupancy	Mean overall density	Mean no of occupied cells	Mean abundance	Mean occupancy	Mean overall density	Mean no of occupied cells	Mean abundance	Mean occupancy
1	59	186346	37640	4.95074	94.1	185950	35737.2	5.20326	89.343	185860	36247.4	5.12754	90.6185	185901	35062.8	5.30194	87.657	186376	37521.2	4.96722	93.803	185803	35621	5.2161	89.0525	185491	33877.8	5.4753	84.6945	185254	33225.2	5.57571	83.063	184190	30942	5.95276	77.355	186230	36611	5.08672	91.5275
2	59	101085	25372.6	3.98404	63.4315	80448.6	22687	3.54602	56.7175	79846.8	24273.6	3.28945	60.684	79245.6	20103	3.94198	50.2575	77443.8	21022.8	3.6838	52.557	116396	29433.8	3.95449	73.5845	91230	25098.2	3.63492	62.7455	98704.6	25205.4	3.91601	63.0135	98875.8	25564.4	3.86771	63.911	78315.6	21542.2	3.63545	53.8555
3	59	453659	29814.8	15.2159	74.537	353572	27638.6	12.7927	69.0965	346091	29245.2	11.8341	73.113	325011	25704.8	12.644	64.262	347361	28428.6	12.2187	71.0715	545398	33219	16.4182	83.0475	427854	30282.4	14.1288	75.706	436016	29708	14.6767	74.27	432903	29871.6	14.4921	74.679	343383	27350.6	12.5549	68.3765
4	59	530737	34342	15.4545	85.855	417785	31416.4	13.2983	78.541	487908	34090.8	14.312	85.227	388130	30697.2	12.6438	76.743	418742	32660	12.8212	81.65	636214	35960.8	17.6919	89.902	517556	33823.4	15.3017	84.5585	503150	33210	15.1506	83.025	496899	32830.4	15.1353	82.076	415505	32060.6	12.96	80.1515
5	59	679074	31780.8	21.3674	79.452	520333	29770.2	17.4783	74.4255	617831	31878.6	19.3808	79.6965	484062	28516.4	16.9748	71.291	524737	31360.6	16.7324	78.4015	797366	34488.4	23.1198	86.221	633727	32247.8	19.6518	80.6195	624908	32032.2	19.5088	80.0805	605567	31759.6	19.0672	79.399	508671	29616	17.1755	74.04
6	59	543451	30188.4	18.002	75.471	410511	27908.2	14.7093	69.7705	500375	30672	16.3137	76.68	361317	26089	13.8494	65.2225	402371	28175.4	14.2809	70.4385	677052	33873.2	19.9878	84.683	512627	31075.2	16.4963	77.688	515776	31105.8	16.5813	77.7645	499595	31033.2	16.0987	77.583	379618	27274.6	13.9184	68.1865
7	59	649861	29373.6	22.124	73.434	499172	27945.6	17.8623	69.864	633817	30254.2	20.9497	75.6355	440969	24889.4	17.7171	62.2235	474066	25856.2	18.3347	64.6405	820785	33680.2	24.3699	84.2005	628991	30520	20.6091	76.3	631453	30412.6	20.7629	76.0315	613218	30987.2	19.7894	77.468	465210	25981.4	17.9055	64.9535
8	59	643878	29354.2	21.9348	73.3855	491963	27997.8	17.5715	69.9945	608884	30166.4	20.1842	75.416	433091	24794.8	17.467	61.987	466472	25952	17.9744	64.88	818536	33629.4	24.3399	84.0735	612309	30360.2	20.1681	75.9005	625174	30189.2	20.7085	75.473	603682	31000.2	19.4735	77.5005	452956	25999.8	17.4215	64.9995
9	59	473703	34089.2	13.896	85.223	369191	31513.4	11.7154	78.7835	445056	34591.2	12.8662	86.478	313493	29461.2	10.6409	73.653	339419	29599.8	11.4669	73.9995	617233	36446.2	16.9355	91.1155	448083	33559	13.3521	83.8975	470583	33383.4	14.0963	83.4585	456702	33339.4	13.6986	83.3485	325240	30764.2	10.572	76.9105
10	59	531034	29728.8	17.8626	74.322	401692	28312.4	14.1879	70.781	469959	30229.4	15.5464	75.5735	343311	25054.6	13.7025	62.6365	375233	26084	14.3856	65.21	664579	33877.8	19.6169	84.6945	484294	30453	15.903	76.1325	507496	30504.8	16.6366	76.262	485044	31284.8	15.5041	78.212	358810	26192.6	13.6989	65.4815
11	59	629032	31415	20.0233	78.5375	476837	29430.4	16.2022	73.576	557750	31520	17.6951	78.8	414427	27642	14.9926	69.105	459908	30744.6	14.959	76.8615	788568	34552.2	22.8225	86.3805	575784	31866	18.0689	79.665	604324	32110.4	18.8202	80.276	571793	31972.4	17.884	79.931	426683	28846.8	14.7914	72.117
12	59	555478	30726.6	18.0781	76.8165	426329	28444.2	14.9883	71.1105	495296	31006.2	15.9741	77.5155	354735	26626.8	13.3225	66.567	399644	28566.4	13.99	71.416	753280	34499	21.8348	86.2475	529450	31529.4	16.7923	78.8235	562974	32014.6	17.5849	80.0365	543843	31735.6	17.1367	79.339	358200	27517.6	13.0171	68.794
13	59	406169	28214.4	14.3958	70.536	309320	25061.6	12.3424	62.654	346518	28434	12.1867	71.085	230494	22492.8	10.2475	56.232	272009	23100.6	11.775	57.7515	587100	33460.4	17.5461	83.651	381038	29129.4	13.0809	72.8235	417495	29608.4	14.1005	74.021	410733	29556.6	13.8965	73.8915	233302	23385.8	9.97621	58.4645
14	59	386852	26873.6	14.3952	67.184	292390	23527.2	12.4278	58.818	318057	26922.2	11.8139	67.3055	206560	20441.2	10.1051	51.103	252277	21220	11.8886	53.05	569402	32793	17.3635	81.9825	360584	27990.2	12.8825	69.9755	396892	28258.2	14.0452	70.6455	393078	28449.2	13.8168	71.123	211016	21713	9.7184	54.2825
15	59	385890	26314.4	14.6646	65.786	287122	22482.6	12.7708	56.2065	308295	26005	11.8552	65.0125	192059	19119.4	10.0453	47.7985	246199	20361	12.0917	50.9025	571059	32672.2	17.4784	81.6805	356329	27657	12.8839	69.1425	394879	27867.4	14.1699	69.6685	388070	27834.4	13.9421	69.586	200790	20760.2	9.67189	51.9005
16	59	471028	26527.8	17.756	66.3195	350977	22761.8	15.4195	56.9045	377996	26406.2	14.3147	66.0155	235081	19502.4	12.054	48.756	297852	20769	14.3412	51.9225	704421	32996.8	21.3482	82.492	440720	28082	15.694	70.205	484959	28253.2	17.1648	70.633	473633	28259.4	16.7602	70.6485	243948	21135	11.5424	52.8375
17	59	528606	27732.2	19.0611	69.3305	392902	24316.4	16.1579	60.791	444735	28173	15.7859	70.4325	291599	21586.4	13.5085	53.966	349205	22901.8	15.2479	57.2545	756195	33418.6	22.628	83.5465	511059	29418.2	17.3722	73.5455	544346	29377.2	18.5295	73.443	522677	29545.4	17.6906	73.8635	305054	23353.8	13.0623	58.3845
18	59	566636	28748	19.7105	71.87	419825	25369.2	16.5486	63.423	488565	29309	16.6695	73.2725	324512	22958.6	14.1346	57.3965	380073	24081.4	15.7828	60.2035	784014	33865.8	23.1506	84.6645	540395	30052	17.982	75.13	575213	29990.6	19.1798	74.9765	547601	30225	18.1175	75.5625	342556	24638.8	13.9031	61.597
19	59	600352	29060	20.659	72.65	442925	25977.2	17.0505	64.943	520802	29703.2	17.5335	74.258	364627	23908.4	15.251	59.771	413578	25379	16.2961	63.4475	802853	33801.4	23.7521	84.5035	559894	30241.4	18.5141	75.6035	596786	30255.2	19.7251	75.638	565472	30485.8	18.5487	76.2145	381383	25479.6	14.9682	63.699
20	59	556231	29906.6	18.5989	74.7665	409281	26878.2	15.2272	67.1955	487504	30528.4	15.9689	76.321	344512	24793.8	13.8951	61.9845	384548	25935.2	14.8273	64.838	733721	34278.4	21.4048	85.696	510738	30647.6	16.6649	76.619	554422	30773.8	18.016	76.9345	517143	31055	16.6525	77.6375	358159	26277	13.6301	65.6925
21	59	600572	29525.6	20.3407	73.814	444106	26877.8	16.5232	67.1945	515531	30012.6	17.1771	75.0315	370067	24577.6	15.0571	61.444	415152	26188.2	15.8527	65.4705	784796	33888.2	23.1584	84.7205	543698	30359.2	17.9088	75.898	590952	30527.6	19.358	76.319	557309	30826	18.0792	77.065	383284	26091.2	14.6902	65.228
22	59	577457	28964.6	19.9367	72.4115	432252	26407.4	16.3686	66.0185	494522	29521.8	16.7511	73.8045	350869	23901.6	14.6797	59.754	395700	25190.8	15.7081	62.977	780059	33646.6	23.1839	84.1165	531467	29916.8	17.7648	74.792	580658	30109.8	19.2847	75.2745	556612	30613.4	18.182	76.5335	356097	25298.4	14.0759	63.246
23	59	593408	30577	19.407	76.4425	443968	27617	16.0759	69.0425	512457	30800.6	16.6379	77.0015	371916	26166	14.2137	65.415	423693	29118	14.5509	72.795	791841	34448.4	22.9863	86.121	548609	31367	17.49	78.4175	595044	31721.8	18.7582	79.3045	565749	31508.2	17.9556	78.7705	375323	27652.6	13.5728	69.1315
24	59	470803	33025	14.256	82.5625	357579	28984.6	12.3369	72.4615	409400	33074	12.3783	82.685	291405	28245.6	10.3168	70.614	334176	29684	11.2578	74.21	648755	36205	17.9189	90.5125	442769	33080.4	13.3846	82.701	484053	33620.2	14.3977	84.0505	465349	32784.2	14.1943	81.9605	289005	29346.6	9.84798	73.3665
25	59	573449	30536.4	18.7792	76.341	428461	27275.8	15.7085	68.1895	474500	30555.4	15.5292	76.3885	347683	26154.6	13.2934	65.3865	400709	28380	14.1194	70.95	794191	34588.2	22.9613	86.4705	532822	31444.8	16.9447	78.612	587498	32192.6	18.2495	80.4815	558931	31657.8	17.6554	79.1445	340847	27098.8	12.5779	67.747
26	59	468469	28797.2	16.2679	71.993	345022	25062	13.7667	62.655	366953	28479	12.885	71.1975	255421	23500.2	10.8689	58.7505	308968	24917.2	12.3998	62.293	667656	33913.8	19.6869	84.7845	419112	29920	14.0078	74.8	475601	30868.8	15.4072	77.172	455486	30400.4	14.9829	76.001	246112	24079.2	10.2209	60.198
27	59	557418	28378.6	19.6422	70.9465	418335	25246.4	16.5701	63.116	454533	28530.6	15.9314	71.3265	311622	22836.8	13.6456	57.092	364364	23488.2	15.5126	58.7205	799742	33656.8	23.7617	84.142	518063	29632.6	17.4829	74.0815	575967	30200.8	19.0712	75.502	555905	30372.4	18.303	75.931	307750	23743.2	12.9616	59.358
28	59	554374	28315	19.5788	70.7875	416876	25306.6	16.473	63.2665	454964	28588	15.9145	71.47	312543	22801	13.7074	57.0025	361096	23536	15.3423	58.84	791403	33602	23.5522	84.005	517651	29518.2	17.5367	73.7955	569586	29940.8	19.0237	74.852	552717	30360.6	18.2051	75.9015	306573	23806.6	12.8777	59.5165
29	59	419033	32174.4	13.0238	80.436	317368	27583.4	11.5057	68.9585	347161	32011.2	10.845	80.028	241278	26129.2	9.23402	65.323	275035	26365.2	10.4318	65.913	600349	36330.4	16.5247	90.826	387492	32342.6	11.9808	80.8565	437302	32856	13.3097	82.14	421395	32308.8	13.0427	80.772	235312	27258.2	8.63271	68.1455
30	59	462657	28668.4	16.1382	71.671	343079	25474.2	13.4677	63.6855	373090	28706.8	12.9966	71.767	264792	23174.4	11.4261	57.936	304027	24013	12.6609	60.0325	652159	33826.4	19.2796	84.566	424245	29649.2	14.3088	74.123	476662	30270	15.747	75.675	454440	30647.2	14.8281	76.618	259498	24236.6	10.7068	60.5915
MEAN		505225	29872.2	16.9835	74.6804	382852	27033.7	14.21	67.5842	437475	29997.9	14.5546	74.9947	314358	24897.7	12.629	62.2443	355014	26353.3	13.5298	65.8833	674697	34022.4	19.7997	85.0561	472469	30504.7	15.4488	76.2618	503471	30659.8	16.3852	76.6495	485154	30640.4	15.7651	76.6009	322494	26170.4	12.3123	65.426
SD		1676.01	27.3275	0.0466029	0.0683188	1260.24	95.0274	0.0190736	0.237569	2063.71	43.8622	0.0513193	0.109655	2503.7	77.3363	0.0759627	0.193341	3494.43	83.7911	0.0942852	0.209478	1572.35	27.2586	0.0340583	0.0681466	2669.02	34.6174	0.0735268	0.0865434	557.227	23.1729	0.0206526	0.0579322	830.46	33.5932	0.0170767	0.0839829	1990.14	54.9843	0.0564461	0.137461

## Sheet: B4
Year	Day	Study area 1				Study area 2				Study area 3				Study area 4				Study area 5				Study area 6				Study area 7				Study area 8				Study area 9				Study area 10
		Mean overall density	Mean no of occupied cells	Mean abundance	Mean occupancy	Mean overall density	Mean no of occupied cells	Mean abundance	Mean occupancy	Mean overall density	Mean no of occupied cells	Mean abundance	Mean occupancy	Mean overall density	Mean no of occupied cells	Mean abundance	Mean occupancy	Mean overall density	Mean no of occupied cells	Mean abundance	Mean occupancy	Mean overall density	Mean no of occupied cells	Mean abundance	Mean occupancy	Mean overall density	Mean no of occupied cells	Mean abundance	Mean occupancy	Mean overall density	Mean no of occupied cells	Mean abundance	Mean occupancy	Mean overall density	Mean no of occupied cells	Mean abundance	Mean occupancy	Mean overall density	Mean no of occupied cells	Mean abundance	Mean occupancy
1	59	186468	37683.3	4.94829	94.2083	185869	35749.2	5.19923	89.3731	186058	36718.8	5.06713	91.7969	185903	35067	5.30136	87.6675	186342	37506	4.96833	93.765	185856	36092.6	5.14943	90.2315	185745	34575.2	5.3722	86.438	185347	33895.8	5.46813	84.7395	184466	31848	5.79207	79.62	186145	36638	5.08066	91.595
2	59	102179	25414.3	4.02053	63.5358	79371.8	22563	3.51778	56.4075	77952.5	26134.8	2.98271	65.3369	80555.5	20201.8	3.98755	50.5044	77336	20998.8	3.68289	52.4969	112827	30487.6	3.70075	76.219	88870.6	26492.8	3.35452	66.232	94670.8	26613.2	3.55729	66.533	95712.4	26638.2	3.59305	66.5955	78270.5	21601.2	3.62342	54.0031
3	59	457740	29857.7	15.3307	74.6442	354686	27685.8	12.8111	69.2144	391766	31903.5	12.2797	79.7588	317628	25663	12.3769	64.1575	352478	28634.5	12.3095	71.5863	555883	34553	16.0878	86.3825	452554	32175	14.0654	80.4375	452750	31673.2	14.2944	79.183	453252	31709	14.2941	79.2725	348928	27423.8	12.7236	68.5594
4	59	533645	34348	15.5364	85.87	421488	31652	13.3163	79.13	546875	35597.2	15.3629	88.9931	395692	30810	12.843	77.025	424717	32873	12.9199	82.1825	662955	36791.6	18.0192	91.979	560793	35067.6	15.9918	87.669	549544	34538.8	15.9109	86.347	545935	34130.2	15.9957	85.3255	421476	32120.8	13.1216	80.3019
5	59	684431	31829.7	21.5029	79.5742	527207	30102	17.514	75.255	561885	33869.5	16.5897	84.6737	495412	28726.8	17.2457	71.8169	531742	31645.8	16.8029	79.1144	727240	35573	20.4436	88.9325	592300	33801	17.5232	84.5025	586975	33566	17.4872	83.915	570965	33269.6	17.1618	83.174	515818	29725	17.353	74.3125
6	59	549903	30320.7	18.1362	75.8017	414778	28340.2	14.6356	70.8506	547055	32972.5	16.5913	82.4313	373904	26439.2	14.142	66.0981	413065	28624.2	14.4306	71.5606	698774	35098.8	19.9088	87.747	548818	32918.2	16.6722	82.2955	560992	32798.8	17.104	81.997	545683	32690	16.6927	81.725	383888	27285	14.0696	68.2125
7	59	656611	29398	22.3352	73.495	506506	28375	17.8504	70.9375	642844	32672.5	19.6754	81.6813	454302	25008.5	18.1659	62.5213	488752	26169.2	18.6766	65.4231	808694	34927.6	23.1534	87.319	632245	32422.4	19.5003	81.056	649003	32310.4	20.0865	80.776	630095	32637	19.3062	81.5925	471942	26117	18.0703	65.2925
8	59	649349	29417	22.0739	73.5425	502651	28496.2	17.6392	71.2406	660205	30465.8	21.6704	76.1644	447337	24998.5	17.8946	62.4963	476941	26240.8	18.1756	65.6019	849161	33328.8	25.4783	83.322	652806	30819.2	21.1818	77.048	686283	30393	22.5803	75.9825	668268	31656	21.1103	79.14	457653	26144	17.5051	65.36
9	59	476913	34198.7	13.9454	85.4967	374266	31978	11.7039	79.945	489339	35943.5	13.6141	89.8588	319372	29649.8	10.7715	74.1244	343367	29796.2	11.5238	74.4906	642950	37122.2	17.3198	92.8055	479829	34811.8	13.7835	87.0295	518679	34680.8	14.9558	86.702	499641	34531.6	14.4691	86.329	324097	30752	10.5391	76.88
10	59	535889	29841.3	17.9579	74.6033	405895	28782.5	14.1021	71.9562	483752	32642.8	14.8196	81.6069	350416	25173	13.9203	62.9325	378666	26244.5	14.4284	65.6112	656189	35091	18.6996	87.7275	481072	32259.2	14.9127	80.648	521238	32334	16.1204	80.835	498777	32781.8	15.215	81.9545	356018	26198.5	13.5892	65.4963
11	59	630630	31379	20.0972	78.4475	479683	29828.5	16.0814	74.5713	609584	32010	19.0436	80.025	422243	27945.8	15.1094	69.8644	464371	30831.8	15.0614	77.0794	813243	34424.6	23.6239	86.0615	601343	32444.6	18.5344	81.1115	652055	32280	20.2	80.7	622675	32589	19.1069	81.4725	423923	28917	14.66	72.2925
12	59	558522	30773.7	18.1493	76.9342	429987	28811.5	14.9241	72.0288	572144	31791.2	17.9969	79.4781	362290	26945.5	13.4453	67.3637	407052	28924.8	14.0728	72.3119	796738	34477.4	23.109	86.1935	576996	32266.2	17.8824	80.6655	631539	32375.2	19.5069	80.938	613682	32464	18.9035	81.16	357578	27645	12.9347	69.1125
13	59	406399	28256	14.3828	70.64	312391	25242.5	12.3756	63.1063	320835	30980.8	10.3559	77.4519	235918	22735	10.3769	56.8375	277659	23462.2	11.8343	58.6556	528169	34695.8	15.2229	86.7395	345580	30804.2	11.2186	77.0105	386224	31416.4	12.2937	78.541	379872	31017.4	12.2471	77.5435	235259	23497.2	10.0122	58.7431
14	59	387897	26963	14.3863	67.4075	294635	23582.5	12.4938	58.9562	369064	30173.8	12.2313	75.4344	214975	20812.5	10.3291	52.0312	257304	21574.5	11.9263	53.9363	584149	34180.8	17.09	85.452	382762	30221.6	12.6652	75.554	433761	30542.8	14.2017	76.357	426310	30397	14.0247	75.9925	212284	21870.8	9.70632	54.6769
15	59	388064	26397.7	14.7007	65.9942	289458	22454.2	12.891	56.1356	373275	29556.5	12.6292	73.8912	201800	19682.5	10.2528	49.2062	250941	20734.2	12.1027	51.8356	590398	34150.2	17.2883	85.3755	385953	29977	12.875	74.9425	438596	30253.2	14.4975	75.633	428890	29995.8	14.2983	74.9895	202909	20925.2	9.69685	52.3131
16	59	475745	26671.3	17.8373	66.6783	351880	22734.2	15.478	56.8356	444354	29946.8	14.8381	74.8669	245053	20022.5	12.2389	50.0562	302742	21106.2	14.3437	52.7656	718884	34388.6	20.9047	85.9715	468340	30420.2	15.3957	76.0505	528963	30583.6	17.2956	76.459	512073	30397.4	16.8459	75.9935	245360	21288.8	11.5253	53.2219
17	59	535165	27840.7	19.2224	69.6017	391785	24315	16.1129	60.7875	474093	31114.5	15.237	77.7862	303544	22036.8	13.7744	55.0919	356412	23186	15.3719	57.965	739874	34726.8	21.3056	86.817	508717	31498.4	16.1506	78.746	561957	31421.8	17.8843	78.5545	538717	31352.4	17.1827	78.381	306741	23495.2	13.0555	58.7381
18	59	573595	28848.3	19.8831	72.1208	419304	25331.2	16.5528	63.3281	529379	32006.2	16.5399	80.0156	336410	23382.8	14.3871	58.4569	388755	24437.8	15.908	61.0944	779612	35062.2	22.2351	87.6555	547935	31962.8	17.1429	79.907	601994	31953.2	18.8399	79.883	574388	31954.4	17.9753	79.886	342078	24757	13.8174	61.8925
19	59	606613	29146.7	20.8124	72.8667	443554	26007.8	17.0547	65.0194	553452	32026.2	17.2812	80.0656	372376	24140.8	15.4252	60.3519	421770	25740.2	16.3856	64.3506	801142	34940.2	22.929	87.3505	568813	31922.2	17.8187	79.8055	626469	32012	19.5698	80.03	595706	32062.2	18.5797	80.1555	379404	25536	14.8576	63.84
20	59	559558	29939.7	18.6895	74.8492	409908	26914.2	15.2302	67.2856	507833	32793.5	15.4858	81.9838	348918	24986.2	13.9644	62.4656	390310	26236	14.8769	65.59	729830	35399	20.6172	88.4975	512736	32476.4	15.788	81.191	571031	32511.8	17.5638	81.2795	533842	32609.8	16.3706	81.5245	352882	26223.2	13.4568	65.5581
21	59	604880	29605.3	20.4315	74.0133	443863	26960.5	16.4634	67.4013	508193	32374.5	15.6973	80.9363	374572	24750.2	15.1341	61.8756	419225	26384	15.8894	65.96	752211	35110.8	21.4239	87.777	522416	32187.2	16.2306	80.468	583374	32309.8	18.0556	80.7745	551744	32344	17.0586	80.86	377957	26012	14.5301	65.03
22	59	582963	29016.7	20.0906	72.5417	432170	26465	16.3299	66.1625	524905	32082.5	16.3611	80.2062	353868	24059.2	14.7082	60.1481	398708	25349.8	15.7283	63.3744	777024	34899.2	22.2648	87.248	536318	31824.6	16.8523	79.5615	605983	32043.2	18.9114	80.108	578984	32191.2	17.9858	80.478	355026	25306.2	14.0292	63.2656
23	59	598232	30677	19.501	76.6925	444814	27675	16.0728	69.1875	525928	32978.5	15.9476	82.4463	376317	26439.5	14.2331	66.0987	426548	29247.8	14.584	73.1194	774373	35532.2	21.7936	88.8305	544821	33043.8	16.4878	82.6095	608711	33325.2	18.2658	83.313	577248	32908	17.5413	82.27	373168	27736	13.4543	69.34
24	59	474137	33182.7	14.2887	82.9567	356900	28946.8	12.3296	72.3669	458121	34673.5	13.2124	86.6838	294919	28476.8	10.3565	71.1919	334906	29927.8	11.1905	74.8194	669571	36920	18.1357	92.3	469928	34366	13.6742	85.915	526367	34844.2	15.1063	87.1105	505028	33931.2	14.8839	84.828	287210	29389.8	9.77247	73.4744
25	59	577135	30693	18.8035	76.7325	427536	27323.5	15.6472	68.3088	440915	32633	13.5113	81.5825	353359	26512	13.3283	66.28	400498	28489.8	14.0576	71.2244	721263	35654	20.2295	89.135	492652	32972.8	14.9412	82.432	549891	33578.2	16.3764	83.9455	525066	32860.8	15.9785	82.152	338594	27139	12.4763	67.8475
26	59	474102	28991.3	16.3532	72.4783	345415	25020	13.8056	62.55	420898	31219.2	13.482	78.0481	259284	23708.8	10.9362	59.2719	311219	25126.8	12.386	62.8169	687887	35116.8	19.5885	87.792	446379	31819.8	14.0284	79.5495	514834	32638.2	15.774	81.5955	494378	31960.6	15.4684	79.9015	245773	24146.5	10.1784	60.3663
27	59	566228	28522.7	19.8518	71.3067	420054	25196	16.6715	62.99	484486	31275	15.4911	78.1875	317664	23033.2	13.7915	57.5831	369610	23671.8	15.614	59.1794	785254	34910	22.4937	87.275	515786	31586.4	16.3294	78.966	590213	32078	18.3993	80.195	568024	31959.4	17.7733	79.8985	306636	23696	12.9404	59.24
28	59	560843	28436.3	19.7228	71.0908	416992	25305	16.4786	63.2625	523069	29212.8	17.9055	73.0319	318149	23001.8	13.8315	57.5044	368604	23762.2	15.5122	59.4056	820044	33242.8	24.6683	83.107	550737	29987.6	18.3655	74.969	632114	30201.2	20.9301	75.503	610581	31056.6	19.6603	77.6415	306209	23786.5	12.8732	59.4663
29	59	421341	32446	12.9859	81.115	317022	27441.8	11.5525	68.6044	398480	33933.2	11.7431	84.8331	244049	26457	9.22436	66.1425	278295	26564.5	10.4762	66.4112	625985	37048	16.8966	92.62	411224	33722.8	12.1942	84.307	482773	34260.2	14.0914	85.6505	460707	33491.6	13.7559	83.729	232971	27172	8.57394	67.93
30	59	464707	28781.3	16.1461	71.9533	343901	25560.5	13.4544	63.9012	389590	31153	12.5057	77.8825	268437	23412.2	11.4657	58.5306	306807	24243.2	12.6554	60.6081	643290	35035.4	18.3611	87.5885	421878	31616	13.3438	79.04	489864	32081	15.2696	80.2025	467146	32055.4	14.5731	80.1385	258839	24219.2	10.6873	60.5481
MEAN		463188	29036.8	15.8917	72.592	384799	27161.3	14.2098	67.9033	467211	32095.2	14.5827	80.238	320822	25142.6	12.7649	62.8565	360171	26591.1	13.5958	66.4779	674649	34966	19.3578	87.4151	482878	32082.1	15.0973	80.2053	527406	32183.8	16.4008	80.4594	508595	32049.7	15.8075	80.1241	322835	26225.5	12.2969	65.5637
SD		4052.08	175.82	0.0665353	0.439551	1271.19	52.8608	0.066073	0.132152	1033.8	112.432	0.0563321	0.28108	1322.24	119.94	0.0680069	0.29985	2268.17	194.054	0.0770645	0.485135	3496.27	23.8586	0.0940542	0.0596465	1049.92	33.7187	0.038799	0.0842967	748.229	24.9601	0.0221521	0.0624002	2972.12	66.2035	0.0750957	0.165509	2025.6	179.468	0.069035	0.448669
